# Supplementary material for: Allosteric regulation of a prokaryotic small Ras-like GTPase contributes to cell polarity oscillations in bacterial motility
Source: PLoS Biol. 2019 Sep 27;17(9):e3000459. doi: 10.1371/journal.pbio.3000459 (PMC6785124; doi:10.1371/journal.pbio.3000459)
Supplement: S1 Table — (XLSX) [file pbio.3000459.s008.xlsx]

## Sheet: Sheet1
S1 Table. Crystallographic data collection and refinement statistics
	MxMglA–GDP	MxMglAB–GTPgS (MglBI148M)	MxMglAB- GTPgS (MglBL156M)
PDB ID	5YMX	6IZW
Data Collection statistics
Collected at	ESRF BM14	ESRF ID29	xx
Wavelength (Å)	0.97625	0.97915	xx
Space group	P212121	P3121	P6522
a, b, c (Å)	67.2, 68.6, 89.5	88.5, 88.5, 131.3	118.63, 118.63, 285.88
α, β, γ (˚)	90, 90, 90	90, 90, 120	90, 90, 120
Resolution (Å)*	32.0 – 1.35 (1.42 – 1.35)	44.2 – 2.4 (2.49 – 2.4)	48.34-3.3 (3.56-3.3)
Number of unique reflections*	91269 (13188)	23862 (2456)	18419
Rmerge (%)*	5.5 (73.4)	9.0 (73.0)	9.7 (58.1)
Rpim (%)*	2.2 (29.4)	4.4 (35.8)	2.9 (17.2)
CChalf*	0.999 (0.784)	0.998 (0.792)	0.99 (0.935)
Mean I/sI	8.0 (2.6)	16.5 (3.5)	19.9 (4.8)
Completeness (%)*	99.7 (100)	100 (100)	99 (99.5)
Redundancy*	7.2 (7.2)	9.8 (9.9)	11.7 (12)
Refinement statistics
Resolution (Å)	28.9 – 1.35	44.2 – 2.4
Number of unique reflections (test set)	91051(4587)	23825 (1209)
Rwork / Rfree (%)	15.0/17.8	20.0/24.3
Average B-factor (Å2)	29	56
Wilson B-factor (Å2)	15.2	44.7
RMS deviations
Bond lengths (Å)	0.005	0.008
Bond angles (˚)	0.878	1.016
Ramachandran map statistics
Favoured (%)	99	96
Allowed (%)	1	4
Outliers (%)	0	0
* Values in parentheses denote the last resolution shell.
