# Supplementary material for: Allosteric regulation of a prokaryotic small Ras-like GTPase contributes to cell polarity oscillations in bacterial motility
Source: PLoS Biol. 2019 Sep 27;17(9):e3000459. doi: 10.1371/journal.pbio.3000459 (PMC6785124; doi:10.1371/journal.pbio.3000459)
Supplement: S2 Table — (XLSX) [file pbio.3000459.s009.xlsx]

## Sheet: Sheet1
S2 Table. Summary of binding affinities estimated by fluorescence anisotropy measurements
S2A Table. KD estimates for binding of MxMglB constructs with nucleotide-bound MxMglA*
Protein	m-GDP (KD in mM)	m-GNP (KD in mM)
MxMglB	0.12 ± 0.03 (n = 3)	0.10 ± 0.04 (n = 3)
MxMglB∆Ct	No detectable binding	0.29 ± 0.08 (n = 4)
S2B Table. KD estimates for binding of MxMglB with nucleotide-bound MxMglA and mutants*
Protein	m-GDP (KD in mM)	m-GNP (KD in mM)
MxMglA	0.12 ± 0.03 (n = 3)	0.10 ± 0.04 (n = 3)
MxMglAK	0.41 ± 0.09 (n = 3)	1.107 ± 0.22 (n = 2)
MxMglAL	0.13 ± 0.02 (n = 3)	0.15 ± 0.02 (n = 4)
MxMglAQ	0.235 ± 0.06 (n = 3)	0.21 ± 0.03 (n = 3)
S2C Table. Apparent KD estimates for nucleotide binding*
Protein	m-GDP (KD in mM)	m-GNP (KD in mM)
MxMglA	3.2 ± 1.0 (n = 5)	8.5 ± 1.4 (n = 3)
MxMglAK	3.8 ± 0.3 (n = 3)	9.5 ± 2.4 (n = 3)
MxMglAL	5.5 ± 0.03 (n = 4)	6.2 ± 1.3 (n = 4)
* Values following ± indicate standard error. n represents the number of repeats used in estimation of the KD.
