# Supplementary material for: Allosteric regulation of a prokaryotic small Ras-like GTPase contributes to cell polarity oscillations in bacterial motility
Source: PLoS Biol. 2019 Sep 27;17(9):e3000459. doi: 10.1371/journal.pbio.3000459 (PMC6785124; doi:10.1371/journal.pbio.3000459)
Supplement: S3 Table — Ct-helix, C-terminal helix; MglA, Mutual gliding motility A; MglB, Mutual gliding motility B. (XLSX) [file pbio.3000459.s010.xlsx]

## Sheet: Sheet1
S3 Table. Summary of prokaryotic MglA and MglB sequences analyzed with respect to the presence of the Ct-helix in MglB and an associated MglA
		MglA coupled	MglA orphan	MglB coupled	MglB orphan
1	Total number of sequence used for the analysis	340	51	343	219
2	MglB sequences with Ct extension	-	-	66	25
3	MglB sequences with negatively charged residues in Ct extension	-	-	56	0
4	MglA sequences with positive residues in a5 helix	62	8	-	-
5	MglA sequences coupled to MglB sequences in (3) with positive residues in a5 helix	48	-	-	-
