# Supplementary material for: Allosteric regulation of a prokaryotic small Ras-like GTPase contributes to cell polarity oscillations in bacterial motility
Source: PLoS Biol. 2019 Sep 27;17(9):e3000459. doi: 10.1371/journal.pbio.3000459 (PMC6785124; doi:10.1371/journal.pbio.3000459)
Supplement: S4 Table — (XLSX) [file pbio.3000459.s011.xlsx]

## Sheet: Sheet1
S4 Table. List of primers for generating the relevant constructs
Name	Nucleotide sequence
MglA-f	5’GTTTAACTTTAAGAAGGAGATATACAT3’
MglA-H6r	5’GCTTTTAATGATGATGATGATGATGGG3’
MglA-L64I67A-f	5’CTGCCGCTGTCGGCCGGTGAGGC3’
MglA-K181185A-r	5’GGTGAGGACGAGCGCGGCCACGGCCGCGAGCGTGTCGAAG3’
MglA-Q82L-r	5’GGCGTCGTAGAAGACCAGACCGGGCACCGT3’
MglB-f	5’GTTTAACTTTAAGAAGGAGATATACAT3’
MglB-stop-r	5’GATGATGATGATGTTAGGATCCTTACTCGCTGAAGAGG3’
MglBC139-His	5’GGATCCTTAATGATGATGATGATGATGAGGACTGTCAGTCTTCTTCACC3’
MglB139-H6-r	5’GCTTTTAATGATGATGATGATGATGGGATCCAGGACTGTCAGTCTTCT3’
MglB3D-r	5’CTCGGCTGAAGAGGTTGGCGATAGCGGCGTCGGAGATCTCGGC3’
MglB-I148M-r	5’GTCGATATCGTCGTCGGACATCTCGGCGAAGGGCGACCC3’
MglB-L156M-stop-r	5’GATGATGATGTTAGGATCCTTACTCGCTGAACATGTTGTCGATATCGTC3’
MglB-Rhelix-f	5'AAGAAGACTGACAGTCCTGGAGCTGGGTCGCCCCAGTTGGCGGAGACCATCATCCGTG3'
RomR-helix-r	5'TCAGTGCTGGGTCTCTCGGTCCTTGATGAGCCGCTCGAGCTCCTCACGGATGATGGTCTCCGCCAACTGGGG3'
RomR-v-r	5'GCTTTTAATGATGATGATGATGATGGGATCCGTGCTGGGTCTCTC3'
oSL19 (MglB∆139 F1)	5’ATCCCCGGGTACCGAGCTCGAATTCCACCCCACAGTGCGTCCGGA3’
oSL20 (MglB∆139 R1)	5’CAGCTATGACCATGATTACGAATTCTTAAGGACTGTCAGTCTTCTTCA3’
oSL19 (MglB-neon green F1)	5’ATCCCCGGGTACCGAGCTCGAATTCCACCCCACAGTGCGTCCGGA3’
oSL56 (MglB-neon green R1)	5’CGACCTCGAGGGGGGGCCCGGTACCCTCGCTGAAGAGGTTGTCGA3’
oSL57 (MglB-neon green F2)	5’CGATATCGACAACCTCTTCAGCGAGGGTACCGGGCCCCCCCTCGA3’
oSL58 (MglB-neon green R2)	5’CAGCTATGACCATGATTACGAATTCTCACTTATAGAGTTCATCCA3’
oSL19 (MglB∆139-neon green F1)	5’ATCCCCGGGTACCGAGCTCGAATTCCACCCCACAGTGCGTCCGGA3’
oSL59 (MglB∆139-neon green R1)	5’CGACCTCGAGGGGGGGCCCGGTACCAGGACTGTCAGTCTTCTTCA3’
oSL60(MglB∆139-neon green F2)	5’CCTGGTGAAGAAGACTGACAGTCCTGGTACCGGGCCCCCCCTCGA3’
oSL58(MglB∆139-neon green R2)	5’CAGCTATGACCATGATTACGAATTCTCACTTATAGAGTTCATCCA3’
