# Supplementary material for: Allosteric regulation of a prokaryotic small Ras-like GTPase contributes to cell polarity oscillations in bacterial motility
Source: PLoS Biol. 2019 Sep 27;17(9):e3000459. doi: 10.1371/journal.pbio.3000459 (PMC6785124; doi:10.1371/journal.pbio.3000459)
Supplement: S5 Table — (XLSX) [file pbio.3000459.s012.xlsx]

## Sheet: Sheet1
S5 Table. List of constructs
Plasmid construct	Relevant characteristics	Source or reference
pHis17 mglAWT	C terminal-His6	This work
pHis17 mglAQ82L	C terminal-His6	This work
pHis17 mglAK181/185A	C terminal-His6	This work
pHis17 mglAL64/I67A	C terminal-His6	This work
pHis17 mglBWT	C terminal-His6	This work
pHis17 mglBWTdH6	No tag	This work
pHis17 mglB3D	No tag	This work
pHis17 mglBCt	C terminal-His6	This work
pHis17 mglBL156M	No Tag	This work
pHis17 mglBI148M	No Tag	This work
pSUW19	KmR used to integrate genes ectopically at Mx8 att	Leonardy et al., 2010
pSUW19 mglB	pSWU19 with mglB under mglB promoter	Zhang et al., 2010
pSUW19 mglB∆139	pSWU19 with mglB∆139 under mglB promoter	This work
pSUW30 mglB-neon green	pSWU30 with mglB-neon green fusion under mglB promoter	This work
pSUW19 mglB∆139-neon green	pSWU19 with mglB∆139-neon green under mglB promoter	This work
psh neon green	Plasmid for amplifiing linker-neon green for C-terminal cloning	This work
