# Supplementary material for: Allosteric regulation of a prokaryotic small Ras-like GTPase contributes to cell polarity oscillations in bacterial motility
Source: PLoS Biol. 2019 Sep 27;17(9):e3000459. doi: 10.1371/journal.pbio.3000459 (PMC6785124; doi:10.1371/journal.pbio.3000459)
Supplement: S6 Table — (XLSX) [file pbio.3000459.s013.xlsx]

## Sheet: Sheet1
S6 Table. Myxococcus xanthus strains used for study
Strain	Construction	Genotype	Source
TM155	DZ2 ∆mglB	ΔmglB	Zhang et al., 2010
TM168	TM155 mglB (pSWU19 mglB)	ΔmglB mglB	Zhang et al., 2010
TM321	∆mglB ∆mglA mglA mglAQ82L-yfp (pSWU30 mglAQ82L-yfp) mglAQ82L (pSWU19 mglAQ82L)	ΔmglB ΔmglA mglAQ82L mglAQ82L-yfp	Zhang et al., 2010
TM976	DZ2 ∆mglB romR-gfp	∆mglB romR-gfp	Zhang et al., 2012
TM1193	TM155 mglB∆139 (pSWU19 mglB∆139)	ΔmglB mglB∆Ct	This work
TM1264	TM155 mglB mglB-neon green (pSWU19 mglB-neon green)	ΔmglB mglB-neon green	This work
TM1294	TM155 mglB∆139-neon green (pSWU19 mglB∆139-neon green)	ΔmglB mglB∆Ct -neon green	This work
TM1316	ΔmglB mglA-YFP mglA (pSWU30 mglA) mglB (pSWU19 mglB)	ΔmglB mglA-yfp mglA mglB	This work
TM1317	ΔmglB mglA-YFP mglA (pSWU30 mglA) mglB∆139 (pSWU19 mglB∆139)	ΔmglB mglA-yfp mglA mglB∆Ct	This work
TM1395	TM976 mglB (pSWU19 mglB)	∆mglB mglB romR-gfp	This work
TM1396	TM976 mglB∆139 (pSWU19 mglB∆139)	∆mglB mglB∆Ct romR-gfp	This work
