# Supplementary material for: Allosteric regulation of a prokaryotic small Ras-like GTPase contributes to cell polarity oscillations in bacterial motility
Source: PLoS Biol. 2019 Sep 27;17(9):e3000459. doi: 10.1371/journal.pbio.3000459 (PMC6785124; doi:10.1371/journal.pbio.3000459)
Supplement: S1 Data — The coordinates of the crystal structures reported in the manuscript have been deposited in the PDB and the accession numbers are 5YMX (MxMglA–GDP) and 6IZW (MxMglAB–GTPγS). GTPγS, guanosine 5’-O-[gamma-thio]triphosphate; MxMglA, M. xanthus MglA; PDB, Protein Data Bank. (XLSX) [file pbio.3000459.s014.xlsx]

## Sheet: Fig_3A
	Average								time [mins]	A											AB												AB ∆Ct 1:2						AB∆Ct 1:10
time [mins]	MglA	MglAB 1:2	AB∆Ct 1:2	AB∆Ct 1:10					0	0	0	0	0	0	0	0	0	0	0	0	0	0	0	0	0	0	0	0	0	0	0	0	0	0	0	0	0	0	0	0	0
0	0	0	0	0					0.333333	-1.57895	66.6316	1.44737	-1.91053	-4.68421	-1.48421	0.594737	7.05	-0.0631579	25.0132	-6.38947	-1.99474	-4.29211	1.65526	-4.73158	-4.28553	-6.62763	1.77632	3.56842	4.47632	0.494737	16.7158	-5.03421	-2.78158	-2.16316	-3.85	-6.56579	-6.15263	-3.88947	-5.19737	-5.03684	-5.63158
0.333333	8.11689	2.51184	1.52149	2.07982					0.666667	-1.89474	66.4	0.542105	-1.92895	-4.50526	-1.86842	2.77895	4.64737	-0.155263	21.9105	-8.04474	-3.08158	-3.59737	0	-4.30263	-4.76579	-7.30132	0	4.71316	1.85	-0.505263	13.4421	-6.84737	-3.26579	-3.67105	-4.59737	-6.73421	-7.23947	-4.57895	-5.45	-4.21579	-4.91842
0.666667	7.32851	1.50208	0.740789	2.50702					1	-1.32895	64.6368	0.747368	-2.48158	-5.38158	-2.53421	4.28158	2.59737	-1.13158	19.7368	-9.51053	-2.56974	-4.66579	1.07632	-4.71579	-5.23684	-7.94474	0.392105	4.40789	0.457895	-1.76579	11.3763	-7.15263	-3.38947	-4.31053	-4.4921	-7.62895	-9.46053	-3.98684	-4.54737	-2.66053	-3.61842
1	6.49803	1.00669	0.63114	3.75965					1.33333	-1.20789	64.6421	0	-2.99211	-5.47632	-2.48947	5.28421	1.80263	-1.75	17.2921	-9.95263	-2.51447	-2.80526	1.44474	-5.43421	-4.87632	-7.9421	0.255263	3.67895	0	-1.8921	10.4474	-7.56316	-3.74211	-5.22632	-4.90526	-6.56579	-8.7	-1.53947	-4.54211	-1.40263	-3.32632
1.33333	5.93421	0.934978	0.642105	4.27807					1.66667	-1.02105	64.0605	0.271053	-3.42895	-5.23684	-2.60526	5.59737	1.39474	-1.99474	15.0737	-10.5842	-1.79474	-3.01579	2.01316	-5.89737	-5.31842	-8.37105	0.963158	3.05263	0.23421	-1.86316	8.09737	-7.95789	-3.87895	-5.43158	-4.78158	-6.9	-9.22631	-1.41579	-5.48684	-2.14474	-4.8579
1.66667	5.57982	0.713596	0.482895	3.20526					2	-0.689474	64.2105	1.15	-3.69474	-5.43421	-3.21053	5.43684	1.69737	-2.60263	13.1289	-10.8447	-1.43553	-2.50526	3.36842	-6.22368	-5.97237	-8.66316	1.56842	3.5421	0.8	-2.65789	6.33158	-7.65789	-4.65526	-5.96842	-5.35263	-6.7	-9.40789	-0.744737	-6.64474	-3.63947	-6.77632
2	5.34803	0.742982	0.283333	1.68158					2.33333	-0.528947	64.7974	0.994737	-4.37895	-5.35	-3.67632	5.06053	1.73684	-1.81053	12.1474	-11.171	-1.23553	-1.98684	3.31842	-6.73684	-6.16316	-8.40526	2.45526	8.31579	1.42105	-2.12632	4.82895	-7.56579	-4.62632	-5.68684	-4.98947	-6.23421	-8.93158	0.223684	-7.10526	-4.69737	-6.97632
2.33333	5.19518	1.21173	0.714474	1.10877					2.66667	-0.143421	65.0053	1.86053	-4.78684	-5.66316	-3.90526	5.49737	1.81316	-1.97632	10.4053	-11.4526	-0.619737	-1.94474	4.13158	-6.91053	-6.35132	-8.30921	4.04211	9.6	1.65526	-2.06842	3.11579	-7.40263	-4.41579	-5.02368	-4.36579	-7.26842	-9.50526	0.528947	-7.29211	-5.76316	-5.02368
2.66667	5.08059	1.4466	0.74693	1.34211					3	-0.107895	64.4921	2.15526	-5.02632	-5.73158	-4.21579	4.82105	2.27632	-1.62895	9.68158	-11.5526	-0.205263	-2.28947	4.13421	-6.74474	-6.37895	-8.03684	6.88158	10.6079	2.62105	-2.1079	2.86316	-7.03684	-4.40263	-4.57368	-4.17105	-8.05263	-9.99474	0.142105	-7.52105	-6.40789	-4.31842
3	4.96447	1.89408	0.579825	1.28597					3.33333	-0.0592105	65.15	2.46316	-5.19737	-5.85526	-4.66579	4.61053	2.20263	-1.35526	8.51053	-11.4158	0.410526	-1.10526	4.29474	-7.13947	-6.64079	-8.25658	10.7553	10.2947	2.23947	-2.48947	2.38684	-6.87632	-4.23947	-4.13421	-4.03158	-7.40789	-9.10789	2.08158	-7.78158	-6.81053	-4.81053
3.33333	4.90998	2.19123	1.28202	0.900877					3.66667	-0.0710526	64.4711	2.44737	-5.42895	-5.90789	-4.51316	3.81579	2.72632	-1.47368	7.49737	-11.3974	0.673684	-1.8	4	-7.22895	-6.67895	-8.19342	13.6395	9.97368	2.97632	-2.87895	2.02105	-6.62368	-4.25	-3.73158	-4.16842	-8.21579	-9.6	1.70263	-8.17105	-6.74474	-5.90789
3.66667	4.71294	2.35844	1.04474	0.427193					4	-0.248684	64.6184	2.56053	-5.68158	-6.51842	-4.52632	3.40789	2.6421	-1.38947	6.21053	-11.4342	0.825	-2.20526	4.51053	-7.5	-6.55	-8.04605	14.9263	9.95526	3.35	-3.08421	1.58421	-6.58947	-4.41053	-3.75789	-4.36316	-8.31316	-9.46053	1.44737	-8.6921	-6.81316	-6.78158
4	4.49989	2.46645	0.945614	-0.0605263					4.33333	0.136842	64.6579	2.58684	-5.86316	-6.13421	-4.8	2.97632	2.21579	-1.44474	5.23158	-11.5184	1.38684	-1.75	3.66842	-7.79474	-6.64474	-8.31053	15.1447	10.0526	3.51842	-3.16579	1.22632	-6.3921	-4.38158	-3.28158	-4.14474	-8.10263	-9.03421	1.84211	-8.78421	-6.42632	-6.63684
4.33333	4.37434	2.44671	1.23816	0.0859649					4.66667	0.310526	64.8395	3.21316	-6.15526	-6.16053	-4.56842	3.87632	2.03947	-1.37632	4.65526	-11.4605	1.78026	-2.44211	4.20526	-8.05	-6.21974	-7.77368	15.5368	10.779	4.21316	-3.22105	0.907895	-6.18158	-4.13421	-2.65789	-3.92632	-8.23684	-9.2	1.59737	-8.55526	-6.1	-5.93158
4.66667	4.4546	2.66294	1.32895	0.50614					5	0.14079	64.7868	3.95	-6.3	-6.36842	-4.46579	3.33947	1.67105	-1.31053	4.4921	-11.6658	2.23421	-2.76579	4.7579	-8.17895	-6.34342	-8	15.3868	9.88158	4.51842	-3.06316	1.19474	-6.27895	-3.62368	-1.85526	-3.33684	-7.65789	-9.03947	1.52105	-8.07105	-5.8579	-5.35
5	4.37708	2.64704	1.75658	0.942105					5.33333	0.146053	64.9526	4.62632	-6.47632	-6.53158	-4.38421	3.84474	1.25526	-0.994737	3.82632	-11.3474	2.54737	-3.00789	5.16842	-8.09737	-6.21579	-7.80395	15.1395	9.97895	5.07632	-2.75526	1.04211	-5.61316	-3.6079	-1.74474	-3.31842	-7.72895	-9.06316	1.89474	-7.65	-6.02105	-5.67368
5.33333	4.42928	2.82335	1.82719	0.920175					5.66667	0.482895	65.4711	4.86053	-6.61842	-6.38158	-4.26053	4.03684	1.14737	-1.30526	3.61842	-11.3	3.03684	-2.65789	5.58158	-8.03158	-5.82237	-7.56447	15.3158	9.89474	5.58684	-2.76579	1.01579	-5.32632	-2.84211	-0.8	-2.52105	-7.62105	-8.92632	2.82632	-6.89474	-5.7	-6.00263
5.66667	4.46656	3.05702	2.44123	1.1693					6	0.546053	65.2921	5.54737	-6.63158	-6.32632	-4.22632	4.22368	0.792105	-0.965789	3.09737	-11.0579	3.00789	-2.23947	6.66579	-7.92105	-5.79342	-7.48158	16.321	10.029	6.07632	-2.27895	0.75	-4.7	-2.82632	-0.539474	-2.31316	-7.87632	-8.75	3.73421	-6.45263	-5.53947	-6.02105
6	4.49748	3.40471	2.66009	1.36404					6.33333	0.667105	65.3579	5.51053	-6.81579	-6.47368	-3.99474	4.33684	0.681579	-1.21053	2.68947	-10.8132	3.45263	-1.98947	6.87632	-7.93421	-5.5579	-7.14605	17.3447	10.1474	6.55526	-2.27368	0.25	-4.19474	-2.43947	-0.0789474	-2	-7.7	-9.04474	3.93684	-5.78947	-5.23947	-5.67632
6.33333	4.45449	3.66261	2.86754	1.8					6.66667	0.928947	65.3263	5.41579	-7.03158	-6.58684	-3.80789	4.37632	0.565789	-0.597368	2.35263	-10.8	4	-2.15263	6.83947	-7.87105	-5.45132	-7.19474	18.5658	10.1474	7.16316	-1.63947	0.186842	-3.62895	-2.08947	0.292105	-1.86316	-8.37105	-9.43684	3.28947	-5.25526	-4.97105	-5.78158
6.66667	4.47566	3.94879	2.72544	2.03246					7	1.15658	65.4316	5.25	-7.33158	-6.40789	-3.53684	4.37895	0.594737	-0.618421	1.90526	-10.8632	4.51316	-1.79211	6.51579	-7.83947	-5.13684	-6.66974	19.1526	10.6947	7.40263	-1.32105	-0.307895	-3.45526	-1.99737	0.318421	-1.89474	-7.92632	-8.98947	4.08684	-5.15	-4.64474	-5.90789
7	4.4227	4.18147	3.02149	2.13421					7.33333	1.08684	65.5263	5.43421	-7.32895	-6.23421	-3.36316	4.07368	0.747368	-0.797368	1.84474	-10.7684	4.93553	-1.85526	7.04737	-8.02369	-4.85	-6.40395	19.1868	10.929	7.73158	-0.947368	-0.694737	-3.16053	-2.17632	0.102632	-2.21053	-8.12105	-8.87368	4.45	-5.03684	-4.5579	-5.53421
7.33333	4.4296	4.35965	2.95044	2.32544					7.66667	1.30921	65.4421	5.65789	-7.48421	-6.21579	-3.2	4.02105	0.768421	-0.394737	1.48684	-10.3263	5.63553	-1.37368	7.58158	-7.81579	-4.62368	-6.49868	19.6289	11.6921	8.35	-0.410526	-0.713158	-2.66842	-1.72895	0.589474	-1.81579	-7.82895	-8.71579	4.51579	-4.66053	-4.21316	-5.14474
7.66667	4.48761	4.7671	3.25789	2.69561					8	1.63026	65.6237	6.07105	-7.18684	-6.20263	-3.23684	3.78684	0.210526	-0.486842	1.02895	-10.6	6.48816	-1.06316	8.16316	-7.64474	-4.73553	-6.43158	20.4737	12.3763	8.28421	-0.181579	-0.542105	-2.6	-1.86316	0.368421	-1.92105	-7.61316	-8.67368	4.86316	-4.33158	-4.04737	-4.55263
8	4.48235	5.08399	3.28202	3.05789					8.33333	1.56447	65.5737	6.7421	-7.1421	-6.07368	-2.95263	3.66316	0.386842	-0.307895	0.705263	-10.0342	6.75	-1.04211	8.35789	-7.50526	-4.75921	-6.62368	21.8421	12.5684	8.20526	0.139474	-0.205263	-1.76316	-1.68684	0.365789	-1.88684	-7.54737	-8.72631	4.95	-3.26053	-3.77632	-3.23947
8.33333	4.59243	5.36546	3.33333	3.94298					8.66667	1.57105	65.6553	6.77895	-7.33421	-6.08684	-3.17368	3.51316	0.307895	-0.0921053	0.594737	-10.0553	6.81842	-0.710526	8.66053	-7.36579	-4.60526	-6.56053	23.2342	13.0342	7.91842	0.4	-0.157895	-1.27105	-1.62368	0.178947	-1.92895	-7.2	-8.5	5.27895	-1.73421	-3.44474	-0.157895
8.66667	4.55526	5.65132	3.45614	5.58947					9	1.51579	65.7184	6.67895	-7.16316	-5.82105	-2.63684	3.29737	0.381579	-0.110526	0.586842	-9.8	7.20658	-0.215789	8.46053	-7.05263	-4.08158	-6.0079	24.7763	13.1974	7.87895	0.542105	0.0631579	-0.871053	-1.30263	0.481579	-1.5579	-7.07368	-8.47105	5.60526	-0.436842	-3.05526	3.50789
9	4.65219	6.02642	3.70219	7.37368					9.33333	1.61053	65.5263	7.47105	-7.11842	-5.75263	-2.62105	3.44211	0.331579	0.413158	0.589474	-9.75	7.70921	0.278947	9.13421	-6.76053	-4.02763	-5.95	25.7342	13.4605	7.44737	1.1079	0.555263	-0.431579	-1.41053	0.113158	-1.79737	-6.71053	-8.38947	6.37632	0.531579	-2.95526	4.53684
9.33333	4.77193	6.38991	3.78553	8.07281					9.66667	1.69342	65.6868	7.60526	-7.05263	-5.56053	-2.43684	3.87895	0.181579	0.457895	0.623684	-9.57632	8.08553	1.12895	9.61053	-6.54737	-3.61184	-5.45789	26.5553	13.7316	7.31842	1.48158	1	-0.236842	-1.46579	0.0894737	-1.82632	-6.42895	-8.44737	6.79737	1.3	-2.53947	4.43947
9.66667	4.89309	6.78991	3.875	8.43509					10	2.02368	65.8079	8.17895	-7.00526	-5.55263	-2.65	4.4	0.431579	0.663158	0.436842	-9.65263	8.47105	1.91842	10.6026	-6.27105	-3.49737	-5.46447	27.1579	14.1632	7.33421	2.10526	1.35	0.268421	-1.27632	0.384211	-1.70263	-6.27368	-8.39737	7.28947	2.10263	-1.93421	4.27105
10	5.04561	7.21327	4.09254	8.84825					10.3333	2.23684	65.921	7.95789	-7.14474	-5.34211	-2.46316	4.56053	0.18421	0.942105	0.271053	-9.12632	9.1	2.47105	10.5158	-6.25	-3.03289	-5.22105	27.3684	14.3553	7.12368	2.93947	1.43158	1.06316	-1.37895	0.186842	-1.8921	-6.25263	-8.25526	7.99474	2.87632	-1.12105	4.15263
10.3333	5.12478	7.52379	4.1557	9.33772					10.6667	2.40263	65.9553	7.74474	-7.19474	-5.39474	-2.32895	5.01842	0.323684	0.892105	0	-8.88684	9.35658	3.01316	10.5237	-6.12895	-2.76447	-4.93026	27.6947	14.5211	7.13684	3.27105	1.76579	1.63421	-1.06316	0.592105	-1.56579	-5.92368	-8.23684	8.23158	3.92105	0.231579	4.61053
10.6667	5.17522	7.79287	4.42763	10.2895					11	2.09342	66.1263	7.92632	-7.17368	-5.25263	-2.03684	5.46579	0.336842	1.20789	-0.0263158	-8.73421	9.50658	3.40526	10.921	-5.7579	-2.35132	-4.6	28.4868	15.1947	7.9	3.93947	2.16053	2.28947	-1.33684	0.25	-1.76053	-5.77632	-8.08421	8.73421	4.6921	1.04737	4.63158
11	5.33388	8.29298	4.42632	10.8254					11.3333	2.34474	66.3842	8.46053	-7.16316	-5.12895	-2.03158	5.84737	0.421053	1.13158	0.16579	-8.57895	10.4	3.37105	11.3421	-5.53684	-1.75395	-4.25921	29.0868	15.7921	8.43421	4.52632	2.68421	3.07368	-1.00263	0.502632	-1.46316	-5.41579	-8.08158	9.44474	6.01842	2.44211	4.8
11.3333	5.50263	8.79847	4.75263	11.7886					11.6667	2.43158	66.2026	8.48158	-7.19474	-5.01316	-1.77368	5.9921	0.421053	1.60263	0.142105	-8.57368	11.15	3.30526	11.1947	-5.29474	-1.31184	-4.05526	29.8711	15.8711	9.12632	5.53947	3.31053	3.72895	-0.85	0.702632	-1.27632	-5.6421	-8.31316	9.87105	7.0579	3.43947	5.45526
11.6667	5.56667	9.23805	4.83728	12.686					12	2.57105	66.4553	8.44474	-7.28947	-5.13684	-1.60263	6.38421	-0.0105263	1.8079	0	-8.39737	11.4224	3.72895	11.2842	-5.13684	-0.785526	-3.53026	30.6605	16.0132	9.47368	6.28158	3.72632	4.26579	-0.423684	1.11842	-1.02368	-5.3579	-8.21316	10.6921	8.08158	4.5579	5.92368
12	5.625	9.65208	5.22061	13.5561					12.3333	2.59474	66.3842	9.07632	-7.35263	-4.65526	-1.60526	6.33421	0.547368	2.14474	0	-8.25526	11.9184	4.43684	12.0237	-4.8079	-0.527632	-3.17763	31.75	16.2526	10.5474	7.27632	4.20263	4.69474	-0.0763158	1.20263	-0.828947	-4.99474	-7.58684	11.7158	8.51579	5.09211	5.80263
12.3333	5.80395	10.2509	5.66053	13.8386					12.6667	2.74474	66.3053	8.97105	-7.41053	-4.33421	-1.31316	6.68684	0.542105	2.01842	0.252632	-8.03158	12.3592	4.86842	12.2079	-4.63684	0.257895	-2.32632	32.6132	16.8474	11.2553	7.78421	4.55526	5.28421	-0.142105	0.878947	-1.12368	-4.97105	-7.53947	12.1632	8.97895	5.87895	5.87105
12.6667	5.9239	10.7909	5.6329	14.2781					13	2.80789	66.2816	9.49474	-7.32105	-4.27368	-1.32105	6.85	0.852632	2.28947	0.539474	-7.91053	13.0145	5.28158	12.8158	-4.3921	0.571053	-2.21711	33.0158	17.1316	12.2579	8.63684	5.13684	5.7579	0.131579	0.905263	-0.91579	-4.95526	-7.22895	12.05	9.48421	6.70263	6.02105
13	6.05526	11.286	5.75307	14.7711					13.3333	2.91316	66.1421	9.88158	-7.28947	-4.1	-1.31053	6.91579	0.852632	2.78158	-0.0368421	-7.82632	13.3237	5.3921	13.5	-4.07632	0.951316	-2.21447	34.0053	17.7658	12.8789	9.42895	5.48421	6.18684	0.323684	1.05526	-0.818421	-4.62632	-6.96053	13.279	9.70789	7.48684	6.27632
13.3333	6.13509	11.7539	6.1307	15.1921					13.6667	2.79079	65.9579	9.79211	-7.3079	-3.76842	-1.01579	7.03421	0.494737	2.80263	-0.110526	-7.83684	13.6934	6.37368	13.9263	-3.9	1.42632	-1.79737	34.6342	17.8342	13.3447	10.1132	5.98421	6.41316	0.260526	1.03684	-0.592105	-4.3921	-6.32105	14.471	9.97368	7.8921	6.42895
13.6667	6.12906	12.2056	6.49912	15.4667					14	2.77763	65.8395	9.99737	-7.32632	-3.79737	-0.813158	7.16053	0.668421	2.99737	0.123684	-7.40526	14.3829	6.94474	13.9895	-3.63421	1.94605	-1.26316	35.4579	18.1737	13.9579	10.921	6.66842	7.12895	0.571053	1.0579	-0.560526	-4.37632	-6.02632	15.179	10.4158	8.34474	6.51842
14	6.23322	12.7579	6.72939	15.7947					14.3333	2.82368	65.6868	9.97631	-7.36579	-3.83158	-0.942105	7.25	0.960526	3.26316	0.192105	-7.19737	14.9276	7.77632	14.2895	-3.45526	2.42105	-0.588158	36.1868	18.1974	14.4895	11.5763	7.35263	7.77368	0.928947	1.20789	-0.305263	-4.04737	-5.27368	16.021	10.5579	8.64474	6.80526
14.3333	6.30767	13.2807	7.17719	16.0377					14.6667	2.88289	65.4316	9.81053	-7.30263	-3.68947	-0.689474	7.45526	1.2	3.23421	0.0289474	-7.07105	15.5474	8.52105	14.5237	-3.11579	3.07237	0.178947	36.9316	18.7579	15.4789	12.3605	7.67105	8.21579	1.15526	1.15	-0.152632	-4.05263	-4.6921	16.8711	10.8	9.09737	7.17632
14.6667	6.34967	13.8804	7.46842	16.393					15	2.97368	64.9105	10.2842	-7.3079	-3.81316	-0.668421	7.42368	1.18158	3.29474	-0.431579	-6.93158	16.2961	9.01316	14.9263	-3.23158	3.60658	0.748684	37.3553	19.3184	15.9895	12.6974	7.58421	8.54474	1.90263	1.73684	0.355263	-3.87368	-4.13421	17.9211	11.2316	9.60789	7.62368
15	6.31996	14.2725	8.07325	16.8561					15.3333	3.05263	64.5895	10.5816	-7.47105	-3.91053	-0.531579	7.57368	0.9	3.49737	0.00789474	-6.85263	16.9421	9.49737	15.3132	-3.23158	3.98026	1.36711	38.3079	19.65	16.4658	13.3184	8.28947	9.09211	1.94737	1.70526	0.336842	-3.62105	-3.53684	18.6684	11.2868	9.60789	7.73158
15.3333	6.36074	14.7844	8.3386	16.9105					15.6667	2.82105	64.2974	11.0053	-7.46842	-3.18684	0.226316	7.51316	1.16579	3.65789	0.0578947	-6.56842	17.2211	10.2158	16.1158	-3.10526	5.08684	2.45921	39.0184	20.1579	17.0132	13.9079	8.38684	9.48421	2.55263	2.37632	0.694737	-3.48158	-2.93684	19.6895	11.4921	9.85	8.08158
15.6667	6.55066	15.3652	8.90439	17.1763					16	3.025	64.0658	11.1842	-7.5079	-1.84474	1.76579	7.44737	0.936842	3.62105	-0.102632	-6.27105	17.9092	11.0763	16.4947	-2.82105	6.725	4.18553	39.6842	20.7447	17.479	14.4763	8.65789	10.0579	2.86316	2.87895	1.05526	-3.02895	-2.43947	20.4316	11.8658	10.0658	8.29737
16	6.78761	16.0909	9.38202	17.4447					16.3333	2.94737	63.679	11.5579	-7.5	-1.82368	2.06316	7.74474	0.997368	3.84737	0.28421	-6.21579	18.7605	11.4368	16.8605	-2.59737	7.21842	4.86184	40.3921	21.1211	18.2658	15.1263	9.29737	10.4632	2.91316	2.89737	0.805263	-2.78158	-1.63158	21.3842	12.1605	10.1237	8.47631
16.3333	6.89123	16.6356	9.6864	17.6219					16.6667	3.19737	63.5079	11.1921	-7.42368	-1.28158	2.21316	8.10263	0.75	3.96316	-0.00526316	-6.0079	19.7237	12.1868	17.1316	-2.27895	7.82368	5.46974	41.0421	21.7789	18.8237	15.8474	9.57368	11.0237	3.44737	3.56316	1.32105	-2.52895	-1.25263	22.15	12.6211	10.2658	8.67368
16.6667	6.95329	17.2139	10.2053	17.8886					17	3.37368	63.2816	10.7868	-7.47368	-1.02632	2.43421	8.29474	0.923684	4.27368	0.302632	-5.97632	20.0171	12.8737	17.0658	-2.1421	8.425	6.07105	41.5868	22.3553	19.6737	16.7184	10.3368	11.3395	3.75526	3.95526	1.26579	-2.37895	-0.634211	22.9526	12.9132	10.6316	8.86842
17	7.05636	17.7285	10.5746	18.1728					17.3333	3.40263	62.7842	10.971	-7.41579	-0.739474	2.63421	8.29211	0.836842	4.48421	0.236842	-5.81579	20.3382	13.321	17.0895	-1.65789	9.15789	6.70658	42.279	22.6895	20.3763	17.2974	11.0605	11.9237	4.0579	4.4421	1.61579	-2.2	-0.294737	22.9974	13.2763	10.9237	8.93684
17.3333	7.0818	18.2502	10.8583	18.414					17.6667	3.4579	62.6079	11.179	-7.31842	-0.692105	2.75263	8.26053	0.871053	4.69737	0.147368	-5.44737	20.7974	13.6632	17.8447	-1.26579	9.53684	7.23553	42.9789	23.3053	20.6395	17.8737	11.8368	12.8053	4.45	4.80526	1.65	-1.88421	0.0184211	23.7	13.7289	11.35	9.13158
17.6667	7.15614	18.806	11.2118	18.7719					18	3.26579	62.0079	11.4395	-7.33421	-1.06053	2.68421	8.2	0.91579	4.63158	-0.0473684	-5.22105	21.4118	13.9342	18.1974	-0.9	9.81842	7.5	43.8237	23.8289	21.071	18.1868	12.25	13.3553	4.71053	5.06053	1.85263	-1.82632	0.276316	23.6737	14.1474	11.7447	9.36579
18	7.08816	19.2416	11.3798	19.1211					18.3333	3.23158	61.5211	11.7263	-7.27368	-0.381579	2.88947	8.37368	0.981579	4.7	0.105263	-5.06579	21.8184	14.2921	18.6	-0.507895	10.3447	7.83289	44.6553	24.2974	21.6816	18.7789	12.5553	14.3342	4.93158	5.3579	1.94474	-1.38947	0.744737	23.95	14.4921	12.0026	9.48158
18.3333	7.19364	19.7587	11.6785	19.3605					18.6667	3.64868	61.2711	11.5053	-7.31053	-0.289474	2.97105	8.16579	0.971053	5.27895	0.568421	-4.79474	22.8118	14.2158	18.7368	-0.173684	10.5605	7.99868	45.4447	24.85	22.2842	19.5763	12.8711	14.8842	5.25526	5.69474	2.21053	-1.26316	0.673684	23.6395	14.971	12.1947	9.79737
18.6667	7.30559	20.2068	11.7904	19.6895					19	3.53289	60.5053	11.6211	-7.07895	-0.48421	2.98684	8.29474	1.03947	5.34737	0.355263	-4.53421	23.1882	14.3	18.8447	0.371053	10.7632	8.20263	45.9526	25.3895	22.5921	19.7868	12.8368	15.7974	5.57105	5.99474	2.41842	-1.07105	0.792105	23.7579	15.3711	12.5605	9.98158
19	7.26809	20.5372	11.9991	20.0061					19.3333	3.46842	60.071	11.5868	-7.07632	-0.323684	2.92368	8.22631	1.16316	5.33158	0.142105	-4.28684	24.0158	14.7526	19.3947	0.597368	11.1079	8.65263	46.7974	25.6289	22.8395	20.4342	12.9947	16.3921	5.66053	6.2	2.41842	-0.852632	0.918421	24.1447	16.0158	12.8658	10.25
19.3333	7.26162	21.0024	12.1702	20.4123					19.6667	3.40526	59.3474	11.8553	-6.95526	-0.357895	2.84211	8.09737	1.45	5.27105	0.365789	-4.06053	24.8145	14.9974	19.9474	0.989474	11.3447	8.97763	47.4342	25.9079	23.3132	20.6447	13.9105	17.4079	6.04211	6.73421	2.68421	-0.707895	1.03158	23.8658	16.5921	13.1316	10.6026
19.6667	7.24649	21.5092	12.3636	20.8105					20	3.30526	58.9474	11.9263	-6.99474	-0.413158	1.40263	8.03421	1.2	5.58947	0.607895	-3.99474	25.1987	15.5895	20.3184	1.39474	11.5	9.07237	48.2053	26.4605	23.3421	21.0079	15.0526	17.9947	6.25526	7.14474	2.99737	0.389474	1.42895	23.9184	16.8895	13.3974	10.8789
20	7.12544	21.9632	12.7776	21.0904					20.3333	3.39342	58.3105	11.9632	-6.87105	-0.571053	2.77368	8.03947	1.29737	5.74474	0.634211	-3.83421	25.9184	16.3368	20.5342	1.81316	11.8592	9.28026	49	26.9447	23.5184	21.0895	15.9	18.8632	6.46053	7.60526	3.19474	0.668421	1.51316	23.7	17.0789	13.4632	10.9632
20.3333	7.25011	22.4566	12.9456	21.2035					20.6667	3.39079	57.6895	12.0158	-6.85263	-0.544737	2.62368	7.97105	1.59474	5.94737	0.731579	-3.65263	26.3382	16.9132	20.4816	2.42105	12.2855	9.67368	49.7526	27.2763	23.9526	21.4737	17.0553	19.5816	6.79474	8.11842	3.79737	0.857895	1.83684	24.1684	17.4158	13.5816	11.079
20.6667	7.25647	22.9689	13.3509	21.3939					21	3.41842	56.9605	12.279	-6.72895	-0.481579	2.77368	8.22895	1.68684	6.31579	0.726316	-3.65526	26.8224	17.5816	20.8737	3.2	12.7329	9.99079	50.6079	28.15	23.7474	21.95	17.5868	20.4158	7.28421	8.75	4.39474	1.22105	2.27105	24.5105	17.6368	13.8368	11.4474
21	7.33268	23.5067	13.8272	21.6754					21.3333	3.52895	56.5526	11.95	-6.66579	-0.494737	2.93947	8.07895	1.80526	6.35526	0.560526	-3.15	27.0487	18.0974	21.3947	3.92105	13.1908	10.55	51.3526	28.2	23.9368	22.4237	18.0158	21.4526	8.22631	9.63158	5.07895	1.64474	2.46053	24.9605	17.6053	13.8974	11.6263
21.3333	7.34605	24.0004	14.4224	21.7447					21.6667	3.50263	55.6816	11.9474	-6.68158	-0.544737	2.79737	7.79474	1.96579	6.4	0.844737	-3.1	27.2513	18.5816	21.6474	4.52895	13.3895	10.7092	52.0447	28.1237	23.979	23.021	18.7263	22.2816	8.41316	9.79737	5.21053	2.07632	2.8579	25.4211	17.6447	13.7447	11.55
21.6667	7.28377	24.3921	14.718	21.6816					22	3.69079	55.3053	12.221	-6.61579	-0.518421	2.88421	7.65789	2.11316	6.63947	1.02105	-3.07895	27.8342	19.0842	22.3921	5.29474	13.7105	11.1145	52.6842	28.6316	24.0789	23.8947	19.3	23.1105	8.84211	10.1895	5.47368	2.46579	3.16316	25.5737	18.1211	13.8421	11.75
22	7.33169	24.9626	15.0399	21.9395					22.3333	3.83684	54.4789	12.35	-6.63421	-0.560526	2.84211	7.54211	2.08684	6.57632	0.8	-2.74211	29.3908	19.7763	22.5105	6.08947	14.0526	11.6145	53.4105	29.0816	24.0947	25.1211	19.4842	24.2921	9.36842	10.6763	5.73947	3.01579	3.42895	26.0684	18.1605	13.8789	11.9737
22.3333	7.26601	25.6116	15.4715	22.0395					22.6667	4.0171	53.8816	12.4921	-6.51316	-0.547368	2.88947	7.51579	2.26579	6.72105	1.23947	-2.68684	29.9368	20.2263	22.9	6.79474	14.4842	12.1184	54.0605	29.6053	24.0868	26.3132	20.4684	25.2526	9.49737	10.8	5.83421	3.49474	3.59474	26.5158	18.3816	14.0605	12.2105
22.6667	7.33783	26.2224	15.7114	22.2526					23	4.18553	53.3579	12.2105	-6.14737	-0.505263	2.90526	7.77368	2.23684	6.84211	1.41053	-2.41842	30.3342	20.7684	23.1053	7.4421	14.8053	12.5803	54.7868	30.1316	23.9053	27.2789	21.0184	26.55	9.84474	11.1447	6.12368	3.87105	3.91842	26.8632	18.5316	14.1026	12.4053
23	7.40406	26.7606	16.0496	22.3816					23.3333	4.41184	52.6974	12.0579	-6.26842	-0.5	3.0421	7.8921	2.12895	6.80263	1.16579	-2.24211	30.5737	21.5737	23.7553	8.21316	15.2882	13.0039	55.5237	30.4763	23.8053	28.2842	21.7237	27.6974	10.4816	11.6474	6.61316	4.41842	4.21316	27.571	18.7868	14.3368	12.5921
23.3333	7.35888	27.3616	16.5794	22.607					23.6667	4.21711	51.9421	12.45	-6.41842	-0.58421	3.01579	8.01316	2.30263	6.87105	0.926316	-2.15	31.0526	22.1	24.6368	8.53947	15.821	13.6487	56.1395	30.8184	23.7579	29.15	22.3184	28.7211	10.8026	11.7763	6.73158	4.69737	4.36316	28.0605	19.0368	14.5763	12.8842
23.6667	7.29792	27.9271	16.8272	22.8675					24	4.33947	51.5921	12.3684	-6.60263	-0.497368	3.06053	7.91842	2.29737	7.0079	1.29737	-1.98684	31.6474	22.7395	24.9842	8.67105	16.3816	14.0447	57.0132	31.2789	23.7632	29.7974	23.1947	29.8737	11.1474	12.1842	7.03158	4.70526	4.48684	28.5079	19.2237	14.8105	13.1211
24	7.3489	28.4842	17.0991	23.0868					24.3333	4.68026	50.9395	12.7711	-6.45526	-0.623684	3.21316	7.87105	2.2921	7.3579	1.23421	-1.33158	32.7	23.3711	24.9895	9.28684	17.0066	14.6026	57.6579	31.521	23.5105	30.5658	24.0842	31.5026	11.8632	12.9447	7.79474	5.09737	5.08158	29.2895	19.5342	14.9789	13.3842
24.3333	7.42204	29.1016	17.7671	23.3342					24.6667	5.1329	50.25	12.7026	-6.52632	-0.521053	3.16316	7.96316	2.52368	7.40526	1.5579	-1.30263	33.6658	23.8184	25.3316	9.79211	17.6421	15.15	58.6237	32.1605	23.4342	31.2026	25.0605	32.6053	12.4	13.4816	8.27632	5.21316	5.26579	29.3263	19.5658	15.0079	13.3579
24.6667	7.47884	29.7423	18.0825	23.3456					25	5.20658	49.4184	12.7763	-6.61053	-1.17895	3.27105	7.22368	2.6	7.34211	1.73947	-1.09474	33.8776	24.4816	25.8605	10.1263	18.1776	15.7776	59.2105	32.3368	23.3053	31.729	25.4763	33.821	12.7816	13.8237	8.50263	5.35526	5.34737	29.9842	19.7868	15.3342	13.3658
25	7.3455	30.2168	18.3877	23.5307					25.3333	5.07105	48.7368	12.4605	-6.59211	-0.602632	3.43158	7.72632	2.95263	7.63421	2.15789	-1.26053	34.2132	25.5395	26.2474	10.5763	18.6408	16.5237	59.721	32.8737	23.3868	32.4684	26.2	34.8316	13.2184	14.3789	8.91842	5.55526	5.84737	30.679	20.0526	15.6632	13.5816
25.3333	7.42456	30.8036	18.8548	23.8009					25.6667	5.08289	48.3368	12.6763	-6.51579	-0.492105	3.43158	7.31316	2.75789	7.63421	1.68947	-1.03421	35.2066	26.2947	26.6658	10.929	19.5197	17.1763	60.2395	33.4632	22.8421	33.0553	26.3421	36.1026	13.6737	14.6316	9.25	5.53421	5.84211	31.0895	20.2184	15.8342	13.7868
25.6667	7.36064	31.3548	19.0921	23.9816					26	4.89342	47.7237	12.7395	-6.58158	-0.721053	3.53421	7.46579	2.75526	7.82105	1.33947	-0.871053	35.9803	27.3184	27.2447	11.1684	20.1342	17.8395	60.7184	33.8684	22.5789	33.679	26.7211	37.4947	14.3316	15.0974	9.72631	5.72105	6.35	31.5368	20.5974	16.1605	13.9789
26	7.27116	31.9306	19.5491	24.2807					26.3333	5.1329	47.2474	13.3053	-6.5	-0.681579	3.72105	7.80263	3.16842	7.71316	1.56316	-0.85	37.125	27.9026	28.2763	11.579	20.7158	18.5132	61.3526	34.9842	22.9079	34.5316	27.4711	38.6184	14.7237	15.2658	10.0947	5.81579	6.61842	31.7421	20.8789	16.2789	14.0579
26.3333	7.40559	32.6999	19.7987	24.4403					26.6667	5.06053	46.8421	12.8842	-6.56316	-0.552632	3.90526	7.42368	3.09211	7.98421	1.53947	-0.510526	37.9382	28.7158	28.3368	11.8974	21.1908	19.0987	62.05	35.379	22.7447	35.3316	27.8763	39.7553	15.0158	15.3789	10.329	6.01842	7.06316	32.3026	21.0132	16.5184	14.0974
26.6667	7.38158	33.228	20.1066	24.5781					27	5.05921	45.95	13.3711	-6.51579	-0.644737	3.98421	7.61579	3.1	8.17368	1.66316	-0.392105	38.8908	29.6868	28.6132	12.2684	21.8355	20.1118	62.5868	36.5921	22.8342	35.9211	28.5447	40.6763	15.3632	15.6105	10.6079	6.4	7.12632	32.7395	21.5921	16.5368	14.321
27	7.40142	33.9152	20.3965	24.8518					27.3333	5.07632	45.221	12.929	-6.39474	-0.742105	3.99737	7.3	3.2	8.03947	1.67105	-0.123684	40.0118	30.4395	28.9	12.579	22.2842	20.8184	63.2921	37.3553	22.6895	36.5	29.2684	41.8553	15.7237	15.7368	10.8789	6.97895	7.43421	32.971	21.9921	16.6395	14.7132
27.3333	7.28618	34.5345	20.7092	25.15					27.6667	4.82237	44.8053	13.1158	-6.39474	-0.673684	4.14474	7.43421	3.12105	8.39474	1.41579	0.0105263	41.0513	31.321	29.271	12.8316	22.7158	21.4421	63.9263	38.3553	22.8474	36.879	29.5421	42.9	15.9921	15.9658	11.1079	7.60526	7.68947	33.5474	22.1895	16.8868	14.7868
27.6667	7.28805	35.1253	21.0733	25.3228					28	4.88947	44.1842	13.1632	-6.33684	-0.660526	4.12105	7.67895	3.03947	8.17368	1.74211	0.110526	41.6013	32.1895	29.9184	13.0579	23.25	21.9737	64.4789	39.2132	22.7158	37.2105	30.3579	43.95	16.2105	16.1553	11.2158	7.97105	7.78684	33.9211	22.5342	17.0316	15.0395
28	7.27259	35.6949	21.2987	25.5702					28.3333	4.89342	43.7053	13.0868	-6.33421	-0.965789	4.1421	7.46579	2.97895	8.35789	1.75	0.323684	43.1316	33.379	30.1868	13.3632	23.6171	22.2329	65.1026	40.0342	22.4842	37.8816	31.1763	44.75	16.35	16.2737	11.329	8.37105	8.00789	34.35	22.8447	17.2132	15.1395
28.3333	7.22379	36.3134	21.5355	25.7675					28.6667	4.95658	43.1395	12.9842	-6.29737	-0.976316	4.09737	8.01579	2.76316	8.39474	1.67895	0.621053	43.9	34.5184	30.4026	13.5132	24.0039	22.1513	65.5763	40.9237	22.3684	38.4	31.6474	45.5079	16.2553	16.2158	11.1237	8.85	8.10789	34.5763	23.179	17.5342	15.5737
28.6667	7.22599	36.7779	21.6101	26.1307					29	4.73158	42.6816	13.1474	-6.19737	-1.02632	4.14474	7.83421	2.91316	8.61579	1.68421	0.639474	44.2526	35.6711	30.8658	13.7158	24.625	22.5263	66.179	41.5789	22.4263	39.1158	32.4974	46.4	16.6447	16.4947	11.4526	9.23947	8.35263	35.0026	23.5658	17.8684	15.6447
29	7.22018	37.3563	21.9531	26.3947					29.3333	4.85132	41.9737	13.0816	-6.23158	-1.05263	4.13421	7.91579	2.84474	8.70789	1.71842	0.736842	45.7842	36.9789	31.1105	13.9395	25.2171	22.9421	66.7789	42.4947	22.4816	39.6684	32.8895	47.3079	16.7632	16.6842	11.679	9.64211	8.61842	35.221	23.8947	18.0553	15.8026
29.3333	7.18849	38.0012	22.1899	26.6193					29.6667	4.75263	41.429	12.7737	-6.15263	-1.06842	4.26316	7.98947	3.01842	9.01053	1.88158	0.905263	46.8013	37.8947	31.2342	14.3763	25.8618	23.4618	67.2	42.95	22.6974	40.2105	33.4921	48.1632	16.9868	16.8632	11.9132	10.0947	8.65526	35.6342	24.0974	18.2842	15.8579
29.6667	7.17982	38.5637	22.4465	26.7816					30	4.53026	41.4158	12.95	-6.13421	-0.978947	4.36053	7.90263	2.8921	8.99211	2.05263	1.04474	47.629	38.8816	31.5895	14.9079	26.6355	24.271	67.8711	43.321	22.7921	40.8289	34.5579	48.9789	17.4526	17.3921	12.5842	10.6211	8.92632	35.7711	24.5289	18.4421	16.0474
30	7.21458	39.2238	22.8798	27.0412					30.3333	4.47895	42.0474	13.1474	-5.6921	-2.44737	3.84737	8.25263	2.63158	9.12632	2.99737	1.00789	47.7816	40.0184	31.7553	15.4105	26.0105	23.0289	69.7711	43.1632	23.1895	41.4368	35.6947	49.3763	17.5895	18.1	12.2895	10.9079	9.43158	36.9921	25.7237	19.2684	16.979
30.3333	7.30504	39.5882	23.307	28.0254					30.6667	4.38158	40.7158	13.1368	-6.04474	-1.57895	4.43684	8.53684	2.71053	9.33947	2.33947	1.63158	49.3395	40.55	32.4684	15.5184	27.3224	26.6013	69.3763	45.3868	23.0658	41.9658	35.6737	50.5316	17.6632	17.7579	12.8342	11.0105	9.28158	37.0974	25.5789	18.9684	16.5816
30.6667	7.28991	40.5184	23.3627	27.7447					31	4.28026	39.8	12.6921	-5.93421	-1.58421	4.0579	8.51579	2.81842	9.11053	1.54474	1.68947	49.9789	41.7079	32.629	16.6079	27.8895	27.1908	69.671	45.8158	23.2079	42.3395	35.4526	51.321	18.0132	17.8579	13.4974	11.4447	9.75263	37.65	25.5026	18.8579	16.4158
31	7.06743	41.0194	23.7912	27.6272					31.3333	3.93421	39.529	12.7395	-5.68684	-1.62632	4.18421	8.45526	2.38684	9.27895	1.85263	1.68684	50.8276	42.6079	33.5658	17.0763	28.5474	27.8921	70.071	46.7289	23.3132	42.7947	36.3079	52.0605	18.4237	18.1684	14.0395	11.8	10.0895	37.7895	25.8263	19.0421	16.8789
31.3333	7.01535	41.6845	24.1404	27.9509					31.6667	3.80789	39.179	12.8579	-5.57105	-1.59474	4.22632	8.36842	2.18684	9.46316	2.01579	1.99474	51.475	43.4842	34.5184	17.4474	29.2592	28.6434	70.679	47.1579	23.3684	43.05	37.1474	53.1658	18.729	18.5947	14.6947	11.9974	10.4921	38.0658	26.1368	19.0895	17.0526
31.6667	7.0318	42.3181	24.5175	28.1281					32	3.53026	38.3658	13.3079	-5.47368	-1.6	4.41579	8.51579	2.20526	9.56842	1.56842	2.11053	52.5461	44.1895	35.3184	17.9158	29.9539	29.4487	71.3342	47.8289	23.8816	42.2895	37.1132	53.7921	18.9368	18.7868	14.9842	12.3053	10.6921	38.5605	26.4921	19.5342	17.2237
32	7.02138	42.8361	24.7996	28.4518					32.3333	3.71184	37.95	13.071	-5.43947	-1.63421	4.61053	8.49211	1.99737	10.5421	1.98684	2.26316	53.5013	45.1342	36.0921	18.4868	30.6105	30.25	71.9816	48.3447	24.2132	43.55	38.0421	54.629	19.2974	19.25	15.5553	12.6158	11.0184	39.2368	26.7737	19.6842	17.3474
32.3333	7.11502	43.6047	25.2509	28.6368					32.6667	3.45921	37.8474	12.9421	-5.16053	-1.46316	4.58684	8.55	2.05	10.4026	2.57632	2.39737	54.1711	46.1895	36.5316	18.9816	31.2395	31.1737	72.7711	48.9	24.7868	44.0474	38.8368	55.0947	19.9079	19.7026	16.3184	13.0816	11.2447	39.4842	27.1763	19.9895	17.4816
32.6667	7.17314	44.2621	25.7118	28.9175					33	3.24079	37.371	13.1737	-5.05	-1.38684	4.68158	8.44474	1.8079	10.5684	2.35	2.82105	54.2816	47.179	37.471	19.3921	31.9092	32.0158	73.2079	49.3632	25.071	44.6026	38.9737	56.1263	20.3158	20.0053	16.8053	13.5184	11.6658	39.9947	27.3263	19.9368	17.4184
33	7.15844	44.8345	26.1395	28.929					33.3333	2.9171	36.9553	13.1921	-4.92895	-1.55	4.62368	8.01579	1.84211	10.5684	2.58158	3.07368	54.4882	48.0158	38.571	19.8816	32.446	32.7803	74.0132	50.1737	25.679	44.6053	39.4921	57.3395	20.8579	20.4421	17.3947	14.179	11.9526	40.8079	27.5763	20.0763	17.7421
33.3333	7.09901	45.4922	26.6943	29.1667					33.6667	2.68289	36.471	13.0947	-4.78421	-1.67105	4.59737	8.08684	1.6	10.6605	2.87105	2.78684	54.9342	48.4553	39.2579	20.2895	33.0697	33.5671	74.8158	51.0211	25.9842	44.3947	40.2711	57.8816	21.2	20.8421	17.979	14.7105	12.1868	41.2026	28.0447	20.3842	17.8921
33.6667	7.03651	46.0303	27.1088	29.4754					34	2.68684	36.25	13.1237	-4.58947	-1.67895	4.63947	8.42368	1.18158	11.0184	2.78158	2.95263	55.6776	48.8868	39.8395	20.7553	33.7289	34.4513	75.2921	52.5842	26.0842	44.3079	40.2526	59.0079	21.6421	21.3579	18.6474	15.4132	12.579	41.9737	28.3868	20.6289	18.1342
34	7.05285	46.6075	27.6908	29.7518					34.3333	2.27368	35.9684	13.1237	-4.36579	-1.64474	4.59474	8.24737	0.992105	11.0368	2.6	3.29737	55.7803	48.7447	40.6658	21.1711	34.9434	35.3079	76.0263	53.1895	26.2447	44.7132	40.3526	60.029	21.75	21.3526	18.8105	16.0447	13.1632	42.4632	28.5447	20.7184	18.1342
34.3333	7.00855	47.1325	28.0193	29.8342					34.6667	2.24868	35.5395	12.9474	-4.29211	-1.60526	4.63421	7.99474	0.876316	11.0579	2.73947	3.67105	56.3895	48.6579	41.3947	21.2842	35.4303	36.1316	76.5816	53.9737	26.7079	45.3342	40.8079	60.6974	22.2579	21.7526	19.35	16.6605	13.3421	43.1763	28.9342	20.9553	18.4684
34.6667	6.96765	47.651	28.5118	30.1544					35	2.16974	34.9763	13.0211	-4.11842	-1.6079	4.81053	8.02895	0.644737	11.0184	2.64737	3.63684	57.0342	48.4526	41.8237	21.7658	36.2105	36.9882	77.0105	55.0895	26.7447	46.2974	40.9974	61.3053	22.4579	21.6289	19.3316	17.2237	13.9079	44.05	29.2368	21.0684	18.5789
35	6.92489	48.1784	28.8553	30.3298					35.3333	1.74342	34.7474	13.3895	-4	-1.69474	4.96053	7.90263	0.563158	11.3368	2.20263	3.81842	57.2039	48.5737	42.7395	22.3553	37.0658	37.6882	77.5632	55.379	27.1921	47.0868	40.5737	62.1816	22.8158	21.8711	19.6053	17.7368	14.2947	44.5632	29.729	21.3105	18.7342
35.3333	6.90384	48.6686	29.2364	30.6263					35.6667	1.33684	33.8421	13.3921	-3.92632	-1.61053	4.86053	7.91842	0.326316	11.4474	2.80526	3.96316	57.5211	48.7658	43.4579	22.8553	38.0303	38.4474	78.171	55.7474	27.5105	47.5763	41.1421	63.0263	23.2579	21.9658	19.9921	18.2211	14.7158	45.3237	30.0079	21.5474	18.9684
35.6667	6.85395	49.2227	29.668	30.8763					36	0.843421	33.9053	13.2184	-3.86579	-1.65526	5.16053	7.87105	0.0210526	11.4079	2.59737	4.14737	57.5395	49.3526	43.8737	23.4395	39.004	39.1737	78.6895	56.0526	27.8237	47.8079	41.179	63.7947	23.5737	22.0053	20.2974	18.7632	15.3105	45.4974	30.3868	21.821	19.2237
36	6.7852	49.6793	29.9965	31.179					36.3333	0.996053	33.4789	13.1132	-3.65526	-1.65789	5.41842	7.88421	0.113158	11.921	-0.113158	4.31842	58.3132	49.6053	44.4263	24.0263	40.1461	39.779	79.2368	56.5789	28.2	47.7684	41.2053	64.4079	24.1816	22.6053	21.0184	18.8974	15.8526	45.8816	30.5895	22.0316	19.4184
36.3333	6.63542	50.1762	30.4947	31.3816					36.6667	0.865789	33.2711	13.0447	-3.66053	-1.42105	5.51053	7.89474	0.413158	11.779	-2.04474	4.52895	58.5026	50.3974	45.1421	24.5237	41.1868	40.4316	79.8316	57.3184	28.9079	47.6947	40.7737	65.1763	24.5526	22.9605	21.6132	19.4053	16.4553	46.2658	30.8947	22.3526	19.5947
36.6667	6.49364	50.6923	30.964	31.6491					37	0.40921	32.5789	13.4474	-3.67895	-1.50263	5.47368	8.16316	0.473684	11.9474	1.23158	4.6921	58.6237	50.9658	45.7342	24.9737	42.054	41.0237	80.5	58.5579	29.479	47.9737	41.2658	65.7158	25.071	23.4658	22.071	19.5684	17.0026	45.9579	31.3737	22.429	19.8316
37	6.74638	51.274	31.2781	31.9132					37.3333	0.293421	32.4158	13.2447	-3.73947	-1.56842	5.56842	8.14474	0.7	11.8737	1.85526	4.97895	59.7526	51.6579	46.2237	25.9895	42.7118	41.4526	80.9763	59.5211	29.8868	48.3526	41.3289	66.2053	25.4105	23.8842	22.5763	19.6579	17.4474	46.1263	31.6711	22.6921	19.9053
37.3333	6.80208	51.8734	31.6057	32.1246					37.6667	0.401316	31.7763	13.3368	-3.76842	-1.48421	5.47105	7.98158	0.778947	12.1868	2.43684	5.23158	60.8145	52.5158	47.2237	26.4421	43.279	41.8263	81.6605	60.1553	30.4079	49.2895	41.7553	66.8132	25.6447	24.1579	22.7184	19.8737	18.0763	46.0263	32.0632	23.0658	20.1684
37.6667	6.83761	52.5503	31.8382	32.4675					38	0.43421	31.3553	13.2395	-3.98684	-1.49737	5.44737	7.95789	0.626316	12.4395	2.28158	5.59737	61.6987	53.3684	47.8737	26.9105	43.8434	42.2092	81.9763	61.0921	30.7263	50.3579	41.7	67.5526	26.1684	24.7553	23.0789	20.1053	18.7947	46.1342	32.6368	23.2763	20.4158
38	6.79408	53.1442	32.2614	32.8114					38.3333	0.248684	30.9816	13.3132	-4.13684	-1.60526	5.73421	7.99737	1.03158	12.429	2.48947	5.80526	62.2026	54.2132	48.4526	27.5368	44.3118	42.6513	82.4763	62.0632	31.5553	51.1947	42.1132	68.2211	26.5289	25.3763	23.3605	20.3	19.15	46.2132	33.0737	23.7237	20.7237
38.3333	6.82292	53.7844	32.5768	33.2088					38.6667	0.323684	30.6263	13.2395	-4.27105	-1.83421	5.71053	8.07895	1.16316	12.3316	2.56316	6.30263	63.1645	55.2342	49.0421	28.0579	44.6066	43.1987	82.9842	62.7474	32.2289	51.7842	42.3947	69.1421	27.0105	25.9947	23.7868	20.6026	19.9684	46.1763	33.4658	24.2132	20.9474
38.6667	6.8171	54.4172	33.0118	33.5772					39	0.481579	30.3816	13.2474	-4.42105	-1.8	5.76579	7.97632	1.49211	12.7447	2.41842	6.60263	63.7026	56.1342	49.8342	28.4368	45.0605	43.7711	83.4342	63.6316	32.9132	52.3053	42.3632	69.8711	27.5447	26.55	24.2974	20.5947	20.5868	45.7763	33.85	24.3105	21.05
39	6.86097	54.9899	33.3136	33.7719					39.3333	0.475	29.8395	13.2895	-4.56579	-2.11053	5.66842	8.12105	1.92895	12.7816	1.40526	6.76053	64.7671	56.8184	50.3316	29.021	45.3382	44.2053	83.8895	64.4842	33.7289	52.6158	41.321	70.3105	28.0368	27.1816	25.0474	20.8447	21.0474	45.7605	34.2842	24.6237	21.429
39.3333	6.75822	55.4377	33.7417	34.1474					39.6667	0.673684	29.3421	12.7737	-4.63684	-2.32632	5.55526	8.20789	1.79737	12.9816	2.2	7.13421	66.1132	57.5316	50.7474	29.5816	45.725	44.5816	84.3684	65.0921	34.1263	53.0526	42.2868	71.0342	28.3842	27.6316	25.6921	21.3789	21.4368	45.6184	34.7447	24.8895	21.7447
39.6667	6.77544	56.0551	34.1123	34.4947					40	1.03947	29.0842	12.8632	-4.57105	-2.5	5.57368	8.1921	2.09737	12.9895	2.52368	7.37632	67.8329	58.3447	51.3684	30.2684	46.2105	44.9553	84.7895	65.8368	34.4947	53.4421	42.7474	71.4605	28.7237	27.9553	26.2737	21.6526	22.1	45.3842	35.2289	25.2447	21.9816
40	6.83487	56.681	34.4368	34.8535					40.3333	1.02632	29.0447	13.1868	-4.61316	-2.57895	5.51579	8.31053	1.93947	13.4895	2.17368	7.73421	68.6066	59.4211	52.179	30.9132	46.7408	45.2276	85.3395	66.2658	34.9684	54	42.6605	71.9132	29.15	28.2974	26.7921	21.9053	22.5263	45.1579	35.6053	25.6184	22.2868
40.3333	6.89167	57.2214	34.7268	35.2053					40.6667	1.02895	28.2947	13.2053	-4.68158	-2.81316	5.44737	8.17368	2.22105	13.3842	2.57368	8.06842	69.6105	60.3105	52.9789	31.4132	47.1342	45.6553	85.7474	66.7053	35.2447	54.6395	43.2395	72.1579	29.5026	28.8737	27.2763	22.1026	23.0526	44.75	35.9632	25.7658	22.4395
40.6667	6.85044	57.7715	35.0149	35.4246					41	1.11316	28.2605	13.0368	-4.63947	-2.74211	5.52895	8.09474	2.33158	13.779	2.72105	8.27632	70.9579	60.8368	54.1	31.9368	47.7421	46.1882	86.2447	67.421	35.8684	55.371	43.6447	72.2842	29.9474	29.3711	27.7737	22.3737	23.3342	44.9079	36.3474	26.0868	22.7316
41	6.90855	58.4181	35.3732	35.757					41.3333	0.934211	27.7789	13.1605	-4.75	-2.83684	5.46842	8.22895	2.49474	13.8132	2.52895	8.42895	72.2829	61.2684	55.5132	32.429	48.2382	46.9671	86.8158	68.0553	36.4632	56.2447	43.3316	72.5737	30.3842	29.8895	28.1842	22.6105	23.5447	44.5921	36.9763	26.5263	23.0895
41.3333	6.86996	59.0503	35.6228	36.2325					41.6667	1.01184	27.6316	13.2132	-4.7	-2.87895	5.42105	8.23421	2.47632	14.1368	3.26053	8.85263	73.5158	61.7158	56.4921	32.9816	48.7579	47.5105	87.3342	68.8132	36.7158	57.0553	44.3237	73.3105	30.7658	30.2947	28.4842	22.9053	23.8711	44.2474	37.2526	26.8553	23.3632
41.6667	6.99397	59.7456	35.85	36.5254					42	1.07895	27.0816	13.2316	-4.73684	-2.81316	5.57368	8.16316	2.75263	14.3342	2.83947	8.98947	74.8737	62.2526	57.2053	33.7868	49.196	48.1592	87.8158	69.3	37.1895	57.6421	44.5105	73.9158	31.1184	30.7079	28.85	23.0816	24.1447	43.9237	37.5474	27.1842	23.4553
42	6.97325	60.3557	36.0596	36.764					42.3333	0.996053	26.4105	13.329	-4.82105	-2.88684	5.58684	7.90526	2.97895	14.4763	2.8921	9.12895	75.7697	62.5421	57.7421	34.5526	49.5842	48.8145	88.2579	70.0605	37.4605	57.9737	44.5868	74.4895	31.5868	31.2737	29.3895	23.5526	24.2	43.7658	38.0421	27.5079	23.8579
42.3333	6.9273	60.8546	36.3833	37.1711					42.6667	0.918421	26.3263	13.1474	-4.97368	-2.81316	5.70263	7.91842	2.83947	14.9447	2.73158	9.37105	76.6211	63.2895	58.2026	35.6237	49.9105	49.4132	88.8684	70.7447	37.5395	58.4395	44.821	75.2105	31.9737	31.5842	29.5026	24.2421	24.6079	43.7553	38.3	27.6263	23.9658
42.6667	6.93969	61.4254	36.6996	37.3325					43	1.24079	25.9132	13.0158	-4.95789	-2.82895	5.62632	7.81053	3.2	15.0737	2.97368	9.55263	77.8158	63.8921	59.0526	36.5789	50.2118	50.2868	89.4132	71.5026	37.9447	58.871	45.2184	75.8658	32.3579	32.1158	29.9	24.8974	24.8895	43.6605	38.7342	27.9711	24.1526
43	6.97138	62.0896	37.0588	37.6544					43.3333	1.06316	25.6368	13.3237	-5.01316	-2.81842	5.7579	7.72105	3.54737	15.0526	2.84737	9.67368	78.4408	64.6632	60.0526	37.5079	50.3447	51.1803	89.929	72.3947	38.3895	59.2421	45.4053	76.579	32.7605	32.4079	30.2263	25.6395	25.2342	43.5895	39.0868	28.15	24.3632
43.3333	6.98574	62.7125	37.3982	37.9018					43.6667	1.19474	25.7184	13.3711	-4.81316	-2.82105	5.88421	7.91842	3.89737	15.8	1.86842	9.95526	79.3816	65.2342	60.7921	38.6079	50.5816	52.2987	90.5026	73.4632	38.9211	59.8684	44.2316	77.4184	33.1158	32.7921	30.6421	26.2921	25.4763	43.5026	39.4421	28.4158	24.6447
43.6667	7.07259	63.3102	37.7254	38.2026					44	1.07763	25.0553	13.429	-4.61316	-2.95	5.91053	7.8921	4.0079	16.0605	2.27895	9.95526	80.2118	66.1263	61.6342	39.6816	50.6092	53.6895	91.179	74.2684	39.3526	60.429	44.9895	77.9158	33.4553	33.1711	30.8684	26.7184	25.7079	43.5053	39.7711	28.5526	24.6947
44	7.07906	64.0423	37.993	38.3746					44.3333	1.31842	24.929	13.2342	-4.52632	-2.72368	5.91842	7.96842	4.14737	16.3158	2.13684	10.0421	81.5868	66.9263	62.5184	40.6079	50.7197	55.2592	91.6474	74.9737	39.8684	61.2974	45.4632	78.6605	33.8816	33.7526	31.3395	27.271	25.8447	43.5237	39.9474	28.7447	24.929
44.3333	7.12368	64.8292	38.3575	38.5754					44.6667	1.30395	24	13.2132	-4.55526	-2.71579	5.96053	7.73421	4.34737	16.65	2.05	10.0237	82.55	67.7447	63.3316	41.5684	50.9079	56.6447	92.0658	75.4763	40.2895	62.0237	45.6158	79.1132	34.1263	34.1737	31.7868	27.8395	26.1895	43.9737	40.3763	28.9974	25.0684
44.6667	7.05735	65.4794	38.7702	38.8491					45	1.425	23.3105	13.2237	-4.48947	-2.68158	5.92368	8.0579	4.33684	17.229	1.13421	10.1921	83.5605	68.7	64.0921	42.7921	51.096	57.8658	92.5868	76.6421	40.7053	63.0421	44.85	79.3684	34.6184	34.8263	32.3105	27.8921	26.1658	44.0474	40.7079	29.2079	25.2605
45	7.02116	66.1435	39.0654	39.0939					45.3333	1.17105	22.6605	13.4868	-4.33947	-2.60263	6.0079	8.15789	4.73947	17.8711	1.83947	10.2079	84.3276	69.7105	64.9974	43.8737	51.5974	58.9118	93.1895	77.2395	41.5237	63.9211	46.05	79.6263	34.879	35.2053	32.571	28.0921	26.3579	44.0158	40.9553	29.4579	25.3579
45.3333	7.13553	66.9491	39.2754	39.2921					45.6667	1.22763	22.929	12.8553	-4.57105	-2.5421	6.02632	8.16579	5.04474	18.3447	2.12895	10.321	85.0026	70.7711	65.679	44.8132	52.2474	59.5632	93.7474	78.1921	42.0684	64.5579	46.3684	79.8895	35.0658	35.6158	32.8184	28.3763	26.4526	44.5105	41.2684	29.5658	25.5184
45.6667	7.19923	67.6101	39.5618	39.486					46	1.12632	22.8789	13.0026	-4.73158	-2.51053	6.07895	8.45526	4.91579	18.6395	1.79474	10.2632	85.9355	71.8053	66.2737	45.9789	53.0487	60.1303	93.9816	79.1974	42.35	64.921	46.0053	79.8947	35.321	36.0763	32.8132	28.7842	26.5263	45.1079	41.5579	29.7842	25.7974
46	7.15899	68.162	39.8601	39.7482					46.3333	1.56579	22.2921	13.0868	-4.77368	-2.41579	6.03421	8.12632	5.19737	19.2737	2.82368	10.1737	87.1987	72.5842	67.2711	47.0105	53.9092	60.596	94.3921	79.9368	43.121	65.0421	47.5684	79.7263	35.5342	36.3079	32.629	28.821	26.4737	45.2605	41.7895	29.9395	26.0526
46.3333	7.27456	68.8981	39.9263	39.9623					46.6667	1.53816	22.3237	13.1553	-4.92895	-2.27368	6.11053	8.15526	5.11579	19.2579	3.26842	10.0737	88.079	73.3632	67.7368	48.129	54.9132	61.4697	95.05	80.8737	43.379	65.1026	48.2105	79.7605	35.7605	36.7237	32.6158	29.0763	26.5263	45.8447	42.2026	30.229	26.2053
46.6667	7.28783	69.5407	40.1798	40.2474					47	1.34211	21.6	13.2474	-4.91316	-2.19474	6.1079	8.11316	4.98684	19.6211	2.52105	9.97368	88.7237	74.4263	68.6947	49.3605	55.8645	62.4908	95.4711	81.671	43.8474	65.3974	47.4395	79.421	35.7711	37.0079	32.5579	29.5974	26.5158	46.0237	42.5842	30.4684	26.4
47	7.16996	70.1024	40.3342	40.5193					47.3333	1.33947	21.1974	13.2816	-4.98421	-2.05	6.18947	8.20526	5.35	19.8632	3.34474	9.77895	89.2737	75.4132	69.8842	50.4579	56.9632	63.7368	96.0421	82.5	44.6553	66.1289	48.6711	78.9763	36.0237	37.5842	32.7526	29.9395	26.6053	46.3632	43.2079	30.9158	26.8263
47.3333	7.24781	70.927	40.6333	41.0184					47.6667	1.30132	20.8632	13.0158	-4.83158	-1.83684	6.32368	7.99474	5.36842	20.1026	3.22368	9.23421	89.9132	76.3895	70.6316	51.5789	58.3066	65.1079	96.3447	83.1447	45.1684	67.2474	49.1684	78.4711	36.1447	38.0474	33.0211	30.1316	26.5132	46.8026	43.55	31.1158	26.8868
47.6667	7.16085	71.6578	40.8653	41.2193					48	1.55526	20.679	12.8816	-4.72105	-1.74737	6.33947	7.95	5.68421	20.0474	3.83158	8.83684	90.8947	77.671	71.6447	52.4684	59.4145	66.1816	96.7184	83.9763	46.0947	68.1553	49.9368	78.1053	36.3895	38.5368	33.3158	30.729	26.6842	47.1395	43.971	31.5	27.0816
48	7.18882	72.4736	41.221	41.5526					48.3333	1.74079	20.2	13.0632	-4.60526	-1.69737	6.30526	7.89737	5.68421	20.2895	3.40789	8.44737	91.7868	78.6684	72.5316	53.3974	60.5184	67.0934	96.9789	84.8842	46.7184	69.5211	49.9158	77.7474	36.8184	38.9237	33.5658	30.9395	26.8368	47.4237	44.3447	31.6947	27.3605
48.3333	7.11721	73.1819	41.5066	41.8351					48.6667	1.99079	20.0974	12.8947	-4.38421	-1.50789	6.16053	8.21842	5.91842	20.5868	3.07632	7.95	92.6368	80.1553	73.3842	54.2395	61.5053	67.7368	97.3658	85.9921	47.3921	70.3974	49.9421	77.1237	37.0684	39.0632	33.5526	31.4921	27.0053	47.6895	44.7474	31.9342	27.5632
48.6667	7.10976	73.8577	41.7338	42.1167					49	1.68158	19.7316	12.8237	-4.22368	-1.31316	6.27895	8.12895	6.11316	20.2579	3.48684	7.57105	92.9908	81.1132	74.2605	55.0763	62.3895	68.0053	97.75	86.8921	48.2921	71.3684	50.9316	76.6421	37.4895	39.1605	33.5079	32.0211	27.0789	47.9211	44.9658	32.0868	27.7342
49	7.04912	74.5111	41.9518	42.2974					49.3333	1.62895	19.8842	13.0395	-3.87632	-1.17632	6.36579	8.07895	6.53421	20.5368	3.73421	6.97105	93.6145	82.0632	75.2605	55.8658	63.1026	68.2921	98.1105	87.6974	49.0789	72.4868	51.5763	76.5421	37.9579	39.2816	33.5474	32.179	27.1368	48.0895	45.3105	32.1974	27.9579
49.3333	7.13662	75.176	42.1206	42.5237					49.6667	1.74868	19.4842	12.9447	-3.67632	-0.952632	6.48158	8.02632	6.20789	20.4342	3.91579	6.42895	94.5132	82.8684	76.0105	56.5184	63.8539	68.6408	98.4895	88.179	49.5895	73.2789	51.85	76.1263	38.5553	39.5132	33.7632	32.679	27.2605	48.3	45.7079	32.379	28.1
49.6667	7.05164	75.695	42.4338	42.764					50	1.325	18.8868	12.3711	-3.33947	-0.936842	6.41316	8.02369	6.11316	20.8	2.36053	6.13158	94.9158	83.6421	76.7342	57.4789	64.3868	69.0579	99.05	88.829	50.1158	74.3553	50.5263	75.6868	39.2316	39.7763	33.8605	33.2105	27.5105	48.571	46.1316	32.8447	28.4474
50	6.79748	76.1	42.782	43.1763					50.3333	1.40789	18.8737	12.3895	-3.1421	-0.613158	6.46579	8.10263	5.8579	20.6263	3.05526	5.45789	95.7671	84.1526	77.4158	58.2605	64.8987	69.5013	99.4263	89.2211	50.5026	75.1237	51.9211	75.1211	39.471	39.8737	33.6684	33.6184	27.6	48.8816	46.3921	33.0658	28.571
50.3333	6.81075	76.6444	42.9408	43.3781					50.6667	1.53553	18.2658	12.4421	-2.97105	-0.705263	6.43421	7.95789	5.92895	20.5237	3.71579	4.8079	96.5092	84.6842	78.0132	59.1316	65.0947	69.9882	99.8632	89.55	51.0974	75.9921	53.0816	74.8368	39.65	40.0026	33.3842	34.071	27.6395	48.8289	46.5658	33.3395	28.5842
50.6667	6.75406	77.1886	43.018	43.5316					51	1.73421	18.2632	12.5158	-2.73684	-0.436842	6.42105	7.95263	6.2	20.4658	3.57632	4.18421	97.0118	85.429	78.1658	59.9684	65.3132	70.7368	100.468	89.8816	52.0947	76.9816	53.4974	74.5868	39.5474	40.071	33.0579	34.629	27.7895	49.3763	46.8974	33.6737	28.8263
51	6.76623	77.713	43.1671	43.8342					51.3333	1.82763	17.7316	12.6211	-2.61053	-0.318421	6.43947	8.01579	5.85263	19.9605	4.57632	3.86053	98.0039	85.7895	78.579	60.6316	65.625	71.5776	101.455	90.1395	52.3895	77.9868	54.8421	74.4026	39.2974	39.9	32.629	35.1	27.8053	49.5342	47.1711	33.8474	29.0763
51.3333	6.77029	78.3203	43.1329	44.0667					51.6667	1.87632	17.6132	12.4395	-2.40526	-0.192105	6.53421	8.07105	5.87368	20.1684	3.91579	3.35263	98.4829	85.9842	78.9447	61.5395	66.0553	72.0645	102.155	90.3526	53.1158	79.2158	54.379	73.9921	39.1632	39.629	32.6053	35.5632	27.9342	49.7079	47.4553	33.9921	29.2763
51.6667	6.71711	78.7252	43.189	44.2763					52	1.89474	17.3711	12.3921	-2.22895	-0.0789474	6.51053	8.11316	5.56316	19.6605	4.7421	3.21053	99.1553	86.2211	79.2711	62.0184	66.5066	72.6368	103.016	90.4553	53.4737	80.1053	55.4842	74.1289	39.1763	39.2079	32.7342	35.9842	28.071	49.9184	47.7263	34.179	29.3395
52	6.73794	79.2411	43.2706	44.45					52.3333	1.57237	17.05	12.2947	-1.98421	0.102632	6.56579	7.99474	5.4421	19.5816	3.89474	3.03947	99.5882	86.4526	79.7079	62.5447	67.1329	73.0487	104.174	90.4132	53.9658	80.9421	55.3316	74.1658	39.379	38.8474	33.2737	36.3026	27.9737	49.9447	48.0421	34.3342	29.5263
52.3333	6.64068	79.6573	43.3754	44.6693					52.6667	1.52237	17.0053	12.2553	-1.83684	0.160526	6.56053	7.96842	5.07895	19.1895	4.14474	2.76053	100.324	86.5579	79.8579	63.0395	67.7	73.3487	104.905	90.1263	54.4474	81.4737	56.5053	74.35	39.9368	38.9605	34.1263	36.6632	28.0605	50.4184	48.3263	34.6684	29.7553
52.6667	6.59068	80.088	43.7829	44.9518					53	1.95132	16.7947	12.5816	-1.53421	0.3	6.6421	8.12105	4.82895	18.9816	3.32105	2.56053	101.043	86.3737	80.1	63.7158	68.3053	73.3355	105.792	90.1237	54.7237	82.2368	56.1184	74.3342	40.2237	39.1605	35.1632	36.7921	28.0342	50.4947	48.7	34.9237	29.8605
53	6.58783	80.3853	44.0667	45.1965					53.3333	2.30263	16.1421	11.95	-1.29474	0.542105	6.84737	7.7421	4.9921	18.9921	3.80526	2.46579	101.807	86.3421	80.2842	64.1289	69.0237	73.4882	106.666	89.9789	55.5395	82.921	57.5158	74.5316	40.4816	39.45	35.9921	37.1605	28.2053	50.5842	49.0079	35.0553	30.0026
53.3333	6.60417	80.8873	44.4009	45.3903					53.6667	2.16053	15.8579	12.2132	-1.01053	0.805263	6.97895	7.8579	4.41842	18.9632	5.0079	2.39474	102.439	86.5395	80.4342	64.7158	69.7566	73.5	107.6	90.0211	55.6737	83.6316	58.929	74.9711	40.6868	39.7737	36.5921	37.3553	28.3263	50.8447	49.2658	35.1263	29.929
53.6667	6.72456	81.3861	44.6851	45.4754					54	2.03684	15.3737	12.2316	-0.581579	1.01842	7.05526	7.99737	4.12105	18.6368	4.6421	2.22632	103.084	86.7605	80.9237	65.3579	70.4382	73.3579	108.397	90.0158	56.1053	83.9947	58.9474	75.2658	41.0237	40.4921	37.1	37.5605	28.3868	51.1632	49.55	35.3263	30.1342
54	6.6818	81.7558	45.043	45.7053					54.3333	1.95921	15.2132	12.1211	-0.342105	1.17105	7.21053	7.56579	4.37632	18.2316	3.74211	2.18947	103.646	87.0816	81	65.6947	71.1105	73.2303	109.21	89.7026	56.8447	84.2763	58.3895	75.579	41.1947	41.0184	37.6053	38.1	28.5184	51.4447	49.5263	35.3421	30.1974
54.3333	6.58476	82.0156	45.4022	45.7237					54.6667	1.99737	15.0421	12.1	-0.1	1.41053	7.23421	7.77105	4.31053	17.8447	3.24737	1.8921	104.401	87.1	81.2237	66.1447	71.8092	73.3737	109.908	90.0211	57.3342	84.6026	59.6895	75.9132	40.9184	41.3263	38.0026	38.3816	28.4	51.621	49.85	35.4605	30.3105
54.6667	6.53246	82.4952	45.5303	45.9088					55	1.81842	14.7237	11.9105	0.205263	1.47632	7.30263	8.12105	4.18158	17.521	2.13421	1.37895	105.024	87.3921	81.5921	66.7395	72.5224	73.3513	110.605	90.6474	57.879	84.7184	59.5816	76.0421	40.5868	41.4026	38.2974	38.8579	28.9079	52.0974	49.9579	35.4	30.1711
55	6.38026	82.8763	45.7803	45.8781					55.3333	1.89868	14.3237	11.8895	0.423684	1.60263	7.26053	8.10526	4	16.9763	1.95789	1.36053	105.578	87.1632	81.6921	67.2895	73.125	73.4487	111.313	91.0105	58.3053	84.8789	60.2474	76.5342	40.1737	41.3105	38.4737	38.6895	28.8658	52.3105	49.8974	35.1974	30.0658
55.3333	6.30603	83.2506	45.7259	45.7553					55.6667	2.07368	14.1	12.0737	0.578947	1.72105	7.38947	8.11842	3.86842	16.8026	3.18158	0.973684	106.433	87.171	81.5816	67.5816	73.8224	73.3434	111.782	91.2184	58.879	85.0132	61.9263	76.7184	40.2079	41.2079	39.0105	38.8395	28.9474	52.3553	49.9789	35.2237	29.8605
55.6667	6.39627	83.6576	45.85	45.7228					56	2.00921	13.85	12.1421	0.723684	1.75526	7.53684	7.96316	3.77105	16.5789	3.48684	0.805263	107.013	87.0868	81.6289	68.0553	74.5921	73.5118	112.226	91.1447	59.3421	85.2026	62.6105	77.0895	40.5237	41.2	39.6605	38.4553	28.8816	52.3737	50.0579	35.3395	29.6763
56	6.35801	83.9938	45.9377	45.7263					56.3333	2.1671	13.1737	11.671	0.826316	1.82632	7.79211	8.21316	3.6421	16.271	3.13684	0.75	107.768	87.3026	81.8158	68.6184	75.2816	73.3829	112.613	91.4921	59.8895	85.4026	62.6763	77.5	41.1316	41.2421	40.3447	38.6421	28.9263	52.4763	50.1263	35.2342	29.8053
56.3333	6.24485	84.347	46.2158	45.757					56.6667	1.825	13.0474	11.0658	0.905263	1.84474	8.05	7.90526	3.57105	16.1368	3.43684	0.436842	108.201	87.4737	81.9237	69.0605	76.0211	73.2053	113.163	91.5368	60.5053	85.579	63.5974	77.7974	42.1895	41.6	41.1342	38.6842	28.8816	52.2947	50.4105	35.4237	29.6684
56.6667	6.12489	84.7071	46.5526	45.8693					57	1.89737	13.0105	11.1184	0.881579	1.63684	8.12632	7.92632	3.69474	15.9158	3.65	0.505263	108.934	87.4447	81.921	69.4868	76.6289	73.0211	113.484	91.8342	61.0184	85.6526	63.9421	78.3158	43.0447	41.9211	41.8368	38.4816	28.9342	52.5237	50.6368	35.5579	29.6605
57	6.10965	85.0088	46.879	45.9868					57.3333	1.76053	12.6474	10.9184	0.810526	1.47105	8.12105	8.05526	3.53421	15.4947	3.35	0.155263	109.439	87.6184	81.7947	69.821	77.1697	72.8145	113.918	92.2053	61.6632	85.55	63.9	78.6368	44.2974	42.5132	42.5763	38.429	28.9053	52.4658	51.1	35.971	29.9553
57.3333	5.92259	85.2461	47.2864	46.3772					57.6667	1.97237	12.2763	11.2	0.8	1.45263	8.23158	8.07895	3.17368	14.8368	3.15	0.221053	110.267	87.6605	81.7342	70.2553	77.5276	72.6395	114.195	92.429	61.9632	85.3921	64.2289	79.2526	45.3842	43.0474	43.1868	38.1526	28.7605	52.45	51.3526	36.15	30.1816
57.6667	5.81853	85.4972	47.5855	46.5965					58	1.96842	11.7395	10.9368	0.757895	1.19474	8.22105	8.02369	3.24737	14.3737	3.28158	0.4	111.222	87.821	82.1684	70.7079	77.7684	72.4118	114.547	92.6816	62.5132	85.4	64.7816	79.9579	46.4658	43.7605	43.7263	37.971	28.6316	52.6105	51.8079	36.5368	30.5184
58	5.70088	85.8669	47.9496	46.9895					58.3333	1.96974	11.1053	11.2895	0.597368	1.01842	8.28421	8.08947	3.35263	13.8316	3.28421	0.168421	111.912	87.8263	81.7684	71.25	78.0053	72.5671	114.747	92.8	63.2237	85.1474	65.2921	80.171	47.5947	44.5447	44.35	37.8605	28.7237	52.7026	52.1868	36.9316	30.6316
58.3333	5.55691	86.0943	48.3847	47.2851					58.6667	1.69342	10.8947	10.9526	0.292105	0.813158	8.37105	8.06053	3.18421	13.2842	3.81053	0.342105	112.525	87.6053	82.1526	71.4868	78.3579	72.5684	115.132	93.0737	63.7842	84.9684	65.9842	80.8632	48.5316	45.2974	45.0763	37.8	28.5158	52.3868	52.7342	37.2263	30.7842
58.6667	5.43761	86.4102	48.6899	47.6167					59	1.54211	10.4368	10.8579	0.0868421	0.560526	8.59211	7.92105	3.23421	12.8658	3.55263	0.376316	113.278	87.8684	82.4632	71.6842	78.6171	72.6382	115.516	93.5868	64.2711	84.8026	65.8921	81.3158	49.3132	46.0684	45.721	37.7132	28.571	52.4658	53.129	37.5368	31.4026
59	5.27368	86.6962	49.064	48.0579					59.3333	1.73684	10.0342	10.6053	-0.226316	0.339474	8.65263	7.99474	3.48684	12.421	3.97368	0.421053	114.078	87.9921	82.5868	71.8763	78.8395	72.4671	116.136	94.0316	65.1132	84.7842	66.4	81.8763	50.0763	47.0368	46.3921	37.5605	28.5421	52.5868	53.5605	37.9421	31.7474
59.3333	5.22961	87.0501	49.4544	48.4518					59.6667	1.42632	9.95526	10.7632	-0.65	0.0842105	8.76842	7.78158	3.36579	12.2079	2.32368	0.668421	114.496	88.1737	82.5447	72.05	79.0434	72.5105	116.782	94.1	65.3816	84.7895	65.1184	82.5263	50.6974	47.8368	47.1316	37.3579	28.6105	52.7632	54.0026	38.3368	32.1947
59.6667	4.99167	87.1615	49.8215	48.8798					60	1.52632	9.48421	10.5395	-1.17105	-0.355263	8.68158	8.00263	3.24211	11.5658	2.82632	0.889474	115.378	88.2737	82.5526	72.0026	78.9737	72.3145	117.216	94.3447	65.9237	84.6447	65.9632	83.2158	51.2816	48.7316	47.6684	37.1132	28.4211	52.5526	54.6368	38.75	32.571
60	4.86382	87.4353	50.05	49.3544					60.3333	1.73553	9.12895	10.2421	-1.46842	-0.207895	8.75526	8.02105	3.28947	11.0842	4.16579	0.902632	116.374	88.8684	83.6737	73.1579	79.8658	70.8316	118.023	94.3316	66.4632	84.421	67.6395	83.8368	51.4763	48.6632	47.7526	37.1263	28.5579	52.7658	55.4447	39.5368	33.1842
60.3333	4.87445	87.9922	50.1456	50.0904					60.6667	1.72763	8.62632	10.0053	-2.59211	-0.768421	8.85526	8	3.22632	10.3632	4.51579	0.913158	116.937	88.8105	83.5447	71.9605	79.3105	71.5934	118.375	94.3026	66.8526	84.2474	67.6289	84.4079	52.279	49.7895	48.3421	37.3605	28.5132	52.9079	55.75	39.95	33.4579
60.6667	4.63147	88.0327	50.6206	50.4211					61	1.59079	8.39474	10.1684	-3.01053	-1.10526	8.86316	7.90526	3.23158	10.1974	3.91842	1.13421	117.671	89.2289	83.4263	71.8579	79.2382	70.0974	118.639	94.4395	67.5395	84.2658	67.1211	84.9132	53.0526	50.8763	48.7553	37.1763	28.5789	53.1658	56.2263	40.3816	33.7342
61	4.49594	88.0716	51.0228	50.8158					61.3333	1.36974	8.32895	9.86842	-3.3921	-1.41842	8.79474	7.96842	3.34474	9.77369	5.06579	1.23684	118.321	89.5158	83.3526	72.2184	79.1947	69.3566	119.04	94.7711	68.1421	84.1553	68.5105	85.4447	53.8526	51.6921	49.2105	36.9868	28.6184	53.2816	56.8053	40.9342	34.2474
61.3333	4.45362	88.3704	51.3623	51.364					61.6667	1.5671	8.28158	9.89737	-3.61579	-1.93421	8.70789	7.83158	3.3579	9.24737	5.76579	1.13947	119.176	89.3105	83.5053	72.5237	79.0724	69.0908	119.61	95.0816	68.6158	83.9158	69.3711	85.829	54.5105	52.3632	49.721	36.4421	28.6211	53.129	57.5632	41.4079	34.8684
61.6667	4.40121	88.6269	51.5531	51.9816					62	1.34342	7.99737	9.47105	-3.79474	-2.00526	8.80263	7.53947	3.16316	9.16316	6.03421	1.33684	119.597	89.6868	83.5079	72.7921	79.2763	69.0513	120.183	95.4395	68.8	83.5816	69.6395	86.329	55.2605	53.1	50.3737	36.3395	28.5816	53.2447	58.1237	41.7868	35.2395
62	4.29287	88.8588	51.9053	52.4184					62.3333	1.88553	7.44474	9.28421	-3.93947	-1.85	9.12632	7.76842	3.32105	8.76842	5.61842	1.80526	120.878	90.1658	84.0579	73.3447	79.725	69.4684	120.826	95.9816	69.4053	83.6921	69.1921	87.0974	55.9211	53.5816	50.9895	36.4737	28.6395	53.7	58.5921	42.1816	35.4974
62.3333	4.30976	89.3545	52.3061	52.7921					62.6667	1.61316	6.88947	9.36842	-4.29737	-1.67368	9.49737	7.9921	3.72632	8.72631	6.1	1.6079	121.493	90.5737	84.3184	73.4316	80.3132	70.225	121.211	96.2921	69.9553	83.9842	69.9579	87.4684	56.7026	54.0763	51.6737	36.4632	28.7553	53.8658	58.9947	42.5395	35.8368
62.6667	4.32193	89.8037	52.6781	53.1588					63	1.59342	6.58421	9.46053	-4.56053	-1.79211	9.42632	8	3.8	8.42895	6.99474	1.9421	122.311	90.7368	84.6184	73.7737	80.6132	70.7421	121.827	96.6579	70.2553	84.2342	70.8026	87.9526	57.4368	54.5947	52.571	37.1605	28.9579	54	59.5105	42.95	36.2526
63	4.34397	90.2455	53.2088	53.6061					63.3333	1.60658	6.58158	9.43158	-4.73421	-1.96842	9.24474	7.88684	4.27368	8.76053	7.00526	1.9421	123.049	91.2868	85.0211	73.9079	80.7487	71.2447	122.289	96.9605	70.9632	84.2632	71.1105	88.3974	58.2053	54.9184	53.4342	37.5158	28.8395	54.2632	59.9947	43.4079	36.6079
63.3333	4.34923	90.6386	53.618	54.0386					63.6667	1.41447	6.17632	9.10789	-4.98947	-1.8579	9.23158	8.11842	4.51579	8.52369	6.98421	1.99211	123.734	91.7684	85.1737	74.1579	81.2553	71.7658	122.796	97.6237	71.5816	84.5	71.3921	89.0184	58.8816	55.2342	54.3132	37.7947	29.321	54.7658	60.3947	43.7421	36.9158
63.6667	4.26831	91.099	54.1403	54.386					64	1.17105	5.92368	8.96316	-5.22368	-1.78158	9.15263	7.8921	4.51053	7.91579	7.15	2.12632	124.199	92.1289	85.15	74.3658	81.8513	72.2171	123.252	98.0316	71.8816	84.6658	71.9421	89.5316	59.5895	55.4237	55.129	37.9553	29.6316	54.8237	60.7474	43.929	37.0605
64	4.14825	91.4698	54.514	54.614					64.3333	1	6.22105	8.74737	-5.41316	-1.06842	9.50526	8.25789	4.64737	7.70789	7.7421	2.15789	124.97	92.3711	85.6132	74.7237	82.8461	73.1908	123.795	98.8395	72.7526	84.7053	72.8842	89.9658	60.2816	55.7447	56.0947	38.2421	29.8842	55.0105	61.1579	44.3474	37.3158
64.3333	4.28597	92.0898	54.9649	54.9754					64.6667	1.19079	6.4421	8.74211	-5.65526	-0.681579	9.67895	8.09737	4.43684	7.58158	7.89737	2.3921	125.922	93.0553	85.5211	75.0974	83.946	73.7908	124.311	98.9605	73.2026	85.0658	73.5842	90.6763	60.9474	55.9921	56.9368	38.3816	30.1605	55.2447	61.5605	44.621	37.6184
64.6667	4.34594	92.6295	55.3658	55.3017					65	1.31184	6.96053	9.06579	-5.83158	-0.244737	9.84474	7.92895	4.61842	7.51053	8.74474	2.09474	126.795	93.3658	85.8684	75.4658	85.0763	74.4158	124.726	98.9816	73.929	85.2737	74.7868	90.9079	61.4158	56.2184	57.5789	38.6816	30.2658	55.5316	61.9211	44.9026	37.8447
65	4.48454	93.1678	55.7039	55.5912					65.3333	1.1	6.51316	9.19737	-5.78947	0.194737	10.0763	7.95789	4.18421	7.59211	7.88421	2.34737	127.603	93.8184	86.4368	75.9316	86.1	75.2158	125.513	99.071	74.1342	85.4474	74.3974	91.45	62.0026	56.5447	57.9421	38.7368	30.5447	55.8632	62.3395	45.2289	38.1368
65.3333	4.43004	93.6282	56.0276	55.9368					65.6667	1.38158	6.3079	9.1	-5.92368	0.394737	10.0658	8.06842	4.26579	7.42105	8.1	2.33158	128.389	94.3184	86.7184	76.2421	86.9645	75.6487	125.913	99.3342	74.6395	85.7711	75.0105	91.8474	62.4658	56.9342	58.1737	39.0026	30.5289	56.1395	62.7684	45.5632	38.3289
65.6667	4.44276	94.1016	56.2961	56.2553					66	0.9	6.25263	9.10263	-6.04211	0.55	10.0053	8.14474	4.62368	7.58421	8.0579	2.43158	129.009	94.7263	87.1395	76.6605	87.6316	76.2711	126.449	99.3763	75.4132	86.1921	75.5184	92.3526	62.8842	57.4184	58.2684	39.1526	30.9	56.3237	63.1816	45.8421	38.5947
66	4.44189	94.5968	56.5798	56.5746					66.3333	1.16447	6.26316	8.74211	-6.05263	0.905263	10.0421	8.14737	4.6079	7.43421	7.72368	2.42105	129.8	95.1079	87.3553	77.2316	88.3776	77.1	126.895	99.5605	75.9711	86.4579	76.1289	92.8053	63.2658	57.9079	58.3842	39.4842	31.2158	56.871	63.529	46.2026	38.8316
66.3333	4.41042	95.101	56.9434	56.8895					66.6667	1.08289	5.99474	8.74474	-6.11579	1	9.78158	8.08158	4.21316	7.61316	7.49737	2.46316	130.651	95.6	87.8	77.7	88.975	77.7079	127.47	100.013	76.1579	87.0447	76.4132	93.45	63.6579	58.4184	58.3842	39.6368	31.4105	57.2263	63.9605	46.5368	39.0816
66.6667	4.32336	95.617	57.211	57.2281					67	1.32895	5.92105	8.73421	-6.15526	1.05263	9.57368	8.08947	4.22105	7.53421	7.68947	2.33947	131.501	95.9526	88.05	78.1605	89.6145	78.0776	127.749	100.324	76.6553	87.3947	77.2842	93.7474	64.0737	58.9737	58.35	39.9263	31.5026	57.3289	64.2947	46.8684	39.3421
67	4.31579	96.0776	57.4478	57.5368					67.3333	1.24605	6.04211	8.86053	-6.11842	0.773684	9.18947	8.03947	4.37895	7.4921	7.2	2.04474	132.239	96.3579	88.1947	78.5579	90.0145	78.5974	128.302	100.29	77.3842	87.7789	77.0053	94.1289	64.5632	59.4	58.2658	39.9026	31.6316	57.4132	64.5974	47.0158	39.3474
67.3333	4.21327	96.4393	57.618	57.6886					67.6667	1.46184	5.66579	8.9421	-6.19474	0.797368	8.79211	8.10263	4.34211	7.86053	7.53947	2.07895	133.2	96.6947	88.7211	78.9816	90.6092	78.8066	128.615	100.621	77.9184	88.4711	77.7447	94.4842	65.171	60.0211	58.1474	39.9763	31.8289	57.7263	65.0553	47.4026	39.8316
67.6667	4.22533	96.9407	57.9004	58.1316					68	1.00658	5.25526	8.9	-6.11053	0.805263	8.61053	8.32895	4.10263	7.81842	7.51842	2.09211	133.801	97.2237	89.2737	79.4737	91.1066	79.0553	129.244	101.154	78.2895	89.0105	78.4658	94.9684	65.7132	60.5921	57.8342	40.0947	32.1105	58.2368	65.4789	47.7816	39.9921
68	4.14178	97.4572	58.1855	58.4526					68.3333	1.26579	5.23158	8.99737	-6.10526	0.539474	8.04211	8.19474	4.90526	7.9921	7.2579	2.13947	134.803	97.6842	89.5553	79.8526	91.4158	79.3618	129.736	101.497	79.4684	89.5289	78.5	95.5474	66.421	61.429	57.7474	40.2526	32.1474	58.3737	65.8605	48.1158	40.2895
68.3333	4.14803	97.9476	58.4838	58.7903					68.6667	1.03553	5.53684	9.15263	-6.13947	0.381579	7.42368	8.12632	4.61316	8.11842	6.99737	2.01842	135.138	98.1158	89.6632	80.2842	91.7513	79.4553	130.171	102.057	79.5816	90.1737	79.0579	95.921	66.9658	62.2395	57.5605	40.3632	32.4553	58.7237	66.2947	48.45	40.4868
68.6667	4.03322	98.316	58.8066	59.1123					69	1.12895	5.25	9.37105	-6.10263	0.168421	6.96579	8.01842	4.58421	8.00526	6.7	2.0421	136.065	98.6237	90.1605	80.7868	92.0645	79.7237	130.678	102.545	80.1737	90.6079	79.7974	96.4316	67.4974	63.2342	57.5132	40.6684	32.85	58.7447	66.6184	48.8895	40.8632
69	3.93991	98.8399	59.1732	59.4921					69.3333	0.989474	5.22632	9.35526	-5.93947	0.0184211	6.40526	8.12368	4.87105	8.25789	6.92632	1.90789	136.633	99.0526	90.679	81.2763	92.4908	79.9592	131.173	103.116	80.9447	91.2132	80.4342	96.8632	68.1	64.1421	57.3289	40.9079	32.9684	59.1947	67.1105	49.1474	41.1895
69.3333	3.92675	99.3547	59.529	59.8509					69.6667	1.49342	5.1421	9.28421	-5.94474	-0.0157895	5.87895	8.05	4.73947	8.34211	6.63158	1.78684	137.822	99.4368	91.0263	81.7684	93.1211	80.2461	131.632	103.546	81.6026	91.8158	80.6079	97.0474	68.6079	65.0026	57.2342	40.9553	33.2026	59.529	67.5289	49.5053	41.4026
69.6667	3.85844	99.8412	59.8439	60.1807					70	1.17237	5.29737	9.4	-5.76579	-0.0657895	5.3921	8.1921	4.78947	8.28158	6.23684	1.87895	138.376	99.821	91.5395	82.2632	93.5908	80.5921	132.269	104.109	82.2263	92.4	81.2711	97.6211	69.1895	65.8974	57.2421	41.9	33.4895	59.6632	67.921	49.8	41.6974
70	3.81327	100.375	60.3189	60.5079					70.3333	1.28684	5.41316	9.49211	-5.72368	-0.126316	5.1079	8.24737	4.96842	8.53158	5.51316	1.78158	139.072	100.471	91.6763	82.6868	94.1434	81.05	132.609	104.719	82.929	93.0395	81.3368	98.1316	69.75	66.7868	57.1842	42.1553	33.8053	59.9842	68.4632	50.2921	42.1921
70.3333	3.77675	100.857	60.6996	61.0175					70.6667	1.40921	5.76053	9.83684	-5.73421	-0.178947	4.71053	8.02632	4.96579	8.51842	5.32632	1.91842	139.907	100.821	92.2395	83.0842	94.7224	81.5553	133.061	105.083	83.6132	93.3789	82.0553	98.7	70.1395	67.45	57.0763	42.4237	33.9974	60.3289	68.8079	50.5368	42.3684
70.6667	3.77664	101.387	60.9912	61.2728					71	1.23684	5.56842	9.88947	-5.75263	-0.16579	4.43684	8.05526	4.8079	8.55263	5.13947	1.91053	140.624	101.237	92.3974	83.4816	95.3105	82.0474	133.682	105.579	84.1526	93.9184	82.7684	99.1763	70.5026	68.1184	56.9632	42.8816	34.1947	60.55	69.3237	50.9316	42.6474
71	3.70614	101.9	61.2903	61.6693					71.3333	1.11184	5.52632	10.0921	-5.66579	-0.328947	4.03684	8.16053	4.63158	8.83421	4.93421	1.80263	141.232	101.655	93.0237	84.0237	95.8642	82.554	134.031	106.193	84.5342	94.6079	82.929	99.5421	70.75	68.6816	56.8658	43.0632	34.6105	60.8658	69.7737	51.2342	43.1237
71.3333	3.6398	102.384	61.5614	62.0789					71.6667	1.38553	5.68684	10.3553	-5.66316	-0.168421	3.73684	8.11579	4.71579	8.77105	4.6421	1.83684	142.201	102.413	93.2658	84.5737	96.4233	83.1158	134.62	106.939	84.9579	95.2711	83.5868	100.192	71.1026	69.4447	57.0053	43.1711	34.7447	61.1816	70.35	51.7237	43.5526
71.6667	3.68278	102.999	61.8636	62.5772					72	1.40658	5.22895	10.5026	-5.52105	-0.344737	3.50526	8.27895	4.76053	8.74474	4.06316	1.97632	142.95	102.887	93.6263	85.1447	96.9676	83.6474	135.043	107.406	85.5263	95.6868	83.65	100.624	71.3105	69.8974	56.9816	43.7158	34.9447	61.5079	70.7579	52.0763	43.7895
72	3.59046	103.465	62.1482	62.9096					72.3333	1.33947	5.13684	10.7684	-5.41579	-0.31579	3.21316	8.41316	4.91842	8.86316	4.06579	2.09474	143.799	103.108	94.0684	85.5579	97.4989	84.179	135.538	108.032	86.2974	96.3	84.0947	101.271	71.4368	70.2921	56.8763	43.7842	35.0974	61.6316	71.1053	52.4184	43.9763
72.3333	3.6307	104.014	62.275	63.2018					72.6667	1.075	5.13158	10.6579	-5.38421	-0.463158	3.00789	8.25	4.70789	8.73684	3.59211	2.20263	144.339	103.595	94.4658	86.1395	98.1674	84.7882	136.069	108.41	86.5105	96.9	84.5132	101.837	71.5605	70.7789	56.9474	44.1263	35.2053	61.9632	71.5842	52.779	44.4579
72.6667	3.49814	104.513	62.5189	63.6421					73	1.18421	4.81053	11.1447	-5.18421	-0.286842	2.94474	8.17368	4.63684	8.72631	3.25263	1.99737	145.121	103.934	94.7974	86.7447	98.7741	85.3724	136.518	108.93	86.8921	97.3342	85.0395	102.076	71.7368	71.1447	56.9132	44.4368	35.4237	62.3184	72.1132	53.1895	44.6842
73	3.48969	104.996	62.7509	64.0307					73.3333	1.08026	5.17105	11.2368	-5.12368	-0.476316	2.50526	8.09737	4.80526	8.8	3.23158	1.90789	145.9	104.421	95.1105	87.2026	99.1346	85.6921	137.096	109.364	87.5237	97.9658	85.7105	102.605	71.8053	71.4053	56.7684	44.5211	35.7842	62.4763	72.5368	53.5789	44.8053
73.3333	3.47094	105.512	62.882	64.3421					73.6667	0.853947	4.81053	11.279	-5.01842	-0.428947	2.06053	8.05263	4.72368	8.99474	2.72368	2.07368	146.721	104.884	95.5316	87.7605	99.5986	86.1329	137.533	109.799	88.1316	98.6553	86.2447	102.947	72.0053	71.821	56.8579	44.929	36.1553	62.5737	73.1474	53.9395	45.1474
73.6667	3.37774	106.03	63.1456	64.7798					74	0.905263	4.7579	11.4842	-4.85526	-0.360526	1.77105	7.88947	4.76579	9.0579	2.77632	2.12895	147.433	105.503	95.8132	88.3158	100.124	86.5092	138.018	110.249	88.75	99.1421	86.7632	103.529	71.8974	72.0158	56.779	45.25	36.3947	63.2026	73.4763	54.1526	45.2921
74	3.39978	106.547	63.3452	65.0088					74.3333	1.02895	4.71579	12.0895	-4.76316	-0.334211	1.68684	8.25263	5.12895	8.72368	2.68158	2.00789	148.161	106.166	96.2816	88.9158	100.753	86.9724	138.493	110.891	89.4711	99.6421	87.1474	103.897	72.0816	72.3342	56.6974	45.5105	36.7289	63.4974	73.9237	54.6737	45.5842
74.3333	3.4614	107.101	63.5636	65.429					74.6667	1.19737	3.97895	12.3237	-4.73947	-0.384211	1.48158	7.98421	4.92895	8.87105	2.50263	2.02632	148.986	106.505	96.4711	89.5368	101.188	87.3329	138.883	110.98	89.7632	100.063	87.45	104.55	72.1684	72.4447	56.679	45.6395	36.7711	63.6	74.4368	55.1	46.071
74.6667	3.37171	107.511	63.639	65.9044					75	1.15789	4.16579	12.579	-4.57368	-0.342105	1.37632	8.21053	5.22632	8.79474	2.39474	2.15	149.918	106.905	96.9079	90.0058	101.731	88	139.4	111.698	90.4974	100.558	88.0263	105.047	72.0842	72.579	56.6342	45.8395	37.0605	63.8316	74.8421	55.3763	46.3763
75	3.44539	108.093	63.7601	66.2333					75.3333	0.901316	4.87105	12.7632	-4.38947	-0.35	1.15789	8.26842	5.17368	9.04211	1.95263	2.28684	150.543	107.437	97.1316	90.4855	102.107	88.3	139.889	112.218	91.0684	101.034	88.2526	105.605	72.0342	72.7289	56.621	46.1658	37.5237	64.1158	75.2184	55.7658	46.7447
75.3333	3.49112	108.541	63.9535	66.6114					75.6667	0.853947	4.43947	13.0737	-4.45263	-0.423684	1.05	8.08684	4.77105	8.85263	2.11579	2.41053	151.221	107.955	97.0947	90.9263	102.743	88.875	140.605	112.505	91.2816	101.553	88.9105	106.226	72.0053	72.8474	56.5789	46.4974	37.6658	64.4158	75.7026	56.15	46.9974
75.6667	3.43542	109.026	64.0904	66.9851					76	0.676316	4.75	13.3342	-4.46053	-0.210526	0.855263	8.08421	5.1421	8.84474	1.58947	2.08947	151.894	108.103	97.6079	91.2861	103.243	89.4526	141.171	112.845	92.071	101.947	88.8868	106.368	71.9526	72.9316	56.5026	46.7421	37.7079	64.6316	76.0632	56.5079	47.1263
76	3.42785	109.441	64.1667	67.2675					76.3333	0.973684	4.56316	13.1868	-4.37632	-0.16579	0.713158	8.16842	4.94474	8.90263	1.77895	2.18684	152.797	108.755	97.9132	91.8324	103.741	89.7868	141.726	113.226	92.4053	102.547	89.5026	106.929	72.0184	73.0395	56.5	46.871	37.971	65.1816	76.5316	56.879	47.6895
76.3333	3.44649	109.965	64.3522	67.7351					76.6667	0.696053	4.6079	13.3974	-4.21842	-0.128947	0.673684	8.31579	4.9	8.97105	2.42368	2.09737	153.402	108.976	98.071	92.35	104.292	90.4237	142.052	113.981	92.921	103.034	90.3263	107.292	72.0895	73.1368	56.5737	46.8947	38.2158	65.1184	76.8789	57.2737	48.0158
76.6667	3.5205	110.462	64.4268	68.0912					77	0.721053	4.5079	13.6553	-4.29211	-0.210526	0.726316	8.29211	5.18158	8.90263	2.4	2.24474	154.182	109.487	98.3895	92.7847	104.787	90.8947	142.603	114.454	93.7526	103.5	90.5158	107.811	72.2263	73.2053	56.6684	47.1684	38.4132	65.4605	77.3632	57.6316	48.3263
77	3.55373	110.965	64.6123	68.4754					77.3333	0.773684	3.90526	13.571	-4.16842	-0.3	0.536842	8.14211	5.01053	8.78947	1.72368	2.12105	155	110.034	98.85	93.319	105.379	91.3632	143.152	114.86	94.1763	104.021	90.8184	108.274	72.2447	73.0263	56.4684	47.4658	38.6	65.7079	77.7632	57.9263	48.5921
77.3333	3.3943	111.472	64.6741	68.7956					77.6667	0.556579	3.91053	13.9184	-4.17105	-0.334211	0.757895	8.42632	5.20526	8.85526	1.72105	2.08947	155.762	110.605	98.8526	93.7737	105.915	92.0211	143.582	115.392	94.9079	104.453	91.45	108.824	72.2737	72.9605	56.4447	47.8579	38.821	66.1868	78.2079	58.2974	48.8658
77.6667	3.4648	111.997	64.8461	69.1588					78	0.731579	4.04474	14.0053	-4.00263	-0.207895	0.897368	8.46053	5.18684	8.78947	2.03947	1.92895	156.476	110.937	99.0947	94.4261	106.431	92.5224	144.169	115.872	95.4105	105.032	92.3658	109.113	72.2737	72.7974	56.2895	48.0684	39.0553	66.3763	78.6684	58.6947	49.1053
78	3.52851	112.522	64.8987	69.5246					78.3333	0.859211	4.05263	13.8316	-4.02105	-0.297368	0.802632	8.38947	5.13421	8.95526	1.86579	1.96316	157.385	111.521	99.2605	95.0145	106.89	93.0421	144.627	116.327	95.9263	105.513	92.6447	109.613	72.329	72.7026	56.3395	48.4053	39.2895	66.5895	79.0947	59.1026	49.4789
78.3333	3.50164	113.016	65.0311	69.9272					78.6667	0.967105	3.93947	13.7237	-3.93421	-0.260526	0.85	8.42895	4.98158	8.76842	1.75526	1.88421	158.219	111.721	99.5026	95.4939	107.435	93.571	145.076	116.737	96.5105	105.871	93.2895	110.045	72.2605	72.6211	56.4158	48.5737	39.4658	66.7211	79.4658	59.3632	49.6947
78.6667	3.45625	113.491	65.0982	70.2096					79	0.635526	3.80789	13.5158	-3.77368	-0.271053	0.986842	8.34737	4.79737	9.03947	1.88158	1.96842	158.65	112.347	99.6947	96.1347	108.011	93.9789	145.599	117.438	97.0105	106.49	93.6658	110.611	72.3342	72.571	56.4447	48.8763	39.6447	66.9763	79.7	59.8342	49.7763
79	3.45888	114.004	65.2298	70.4719					79.3333	0.65	3.12895	13.6868	-3.73947	-0.228947	0.913158	8.55	4.91316	8.89737	1.72105	1.96842	159.417	112.768	99.7816	96.7013	108.579	94.4868	146.041	118.106	97.7289	106.897	93.8316	111.024	72.3316	72.4026	56.379	48.9921	39.95	67.2553	79.8974	60.1526	50.2184
79.3333	3.40614	114.482	65.307	70.7912					79.6667	0.648684	3.41053	13.4895	-3.79474	-0.236842	1.08684	8.68947	4.77368	8.65	1.65526	1.96053	160.18	113.311	100.003	97.235	109.146	94.9118	146.627	118.73	98.179	107.324	94.1947	111.395	72.5105	72.4605	56.429	49.4053	40.071	67.7605	80.8184	60.4868	50.6816
79.6667	3.4045	114.971	65.5281	71.364					80	0.807895	3.38947	13.3711	-3.83947	-0.352632	1.05263	8.70526	4.82895	8.83684	1.05263	1.86053	161.04	113.811	100.434	97.7266	109.509	95.3105	146.991	119.331	98.7211	107.734	94.1026	111.913	72.6421	72.3974	56.5	49.721	40.3342	68.0921	81.1947	60.9158	50.9789
80	3.33487	115.421	65.7031	71.7316					80.3333	0.780263	3.47105	13.3474	-3.62632	-0.386842	1.00526	8.76842	4.82105	8.53421	1.67895	1.92895	161.724	114.416	100.445	98.3276	110.011	95.6829	147.58	119.862	99.579	108.213	95.2316	112.371	72.5868	72.3553	56.4974	49.9816	40.7105	68.179	81.5263	61.2842	51.1974
80.3333	3.40581	115.989	65.807	72.0377					80.6667	0.728947	3.21316	13.1974	-3.71053	-0.286842	1.11053	8.70789	4.94737	8.66579	1.84474	1.79737	162.708	114.697	100.758	98.7355	110.496	96.1605	147.919	120.345	100.247	108.732	95.6289	112.771	72.7342	72.4105	56.5763	50.1895	40.8026	68.4605	81.9684	61.629	51.6
80.6667	3.37259	116.468	65.9509	72.4342					81	0.756579	3.13684	13.0447	-3.65	-0.205263	1.32895	8.86053	5.05	8.46579	2.25526	2.05526	163.493	115.155	101.361	99.1976	111.182	96.6539	148.487	120.918	100.858	109.16	96.5184	113.516	72.8737	72.5237	56.8	50.3921	40.8368	68.8842	82.4737	62.129	51.929
81	3.46414	117.077	66.1403	72.8789					81.3333	0.676316	3.64737	12.95	-3.57368	-0.281579	1.33158	9.02632	4.62895	8.64211	2.21316	1.94737	164.325	115.561	101.7	99.6895	111.641	96.9868	148.925	121.558	101.053	109.708	96.7816	113.845	73.0211	72.6079	56.95	50.6395	41.3079	68.7816	83.0158	62.5605	52.0553
81.3333	3.45439	117.516	66.3066	73.2456					81.6667	0.552632	2.96579	12.8342	-3.56842	-0.344737	1.46842	8.75526	4.66842	8.41842	2.35526	1.93947	165.05	116	102.047	100.2	112.347	97.4566	149.372	121.91	101.592	110.1	97.5342	114.455	73.0632	72.5316	56.9474	50.5842	41.3947	69.0395	83.3632	62.7526	52.1605
81.6667	3.3614	118.04	66.3487	73.4605					82	0.590789	2.17368	12.8368	-3.55789	-0.347368	1.52368	8.82895	4.87368	8.61316	2.53421	1.95263	165.636	116.49	102.545	100.741	112.929	97.8329	149.823	122.525	102.392	110.689	98.0658	114.863	73.15	72.5895	57.1605	50.9395	41.6947	69.5421	83.821	63.2553	52.8447
82	3.35274	118.579	66.6013	74.0088					82.3333	0.730263	2.71053	12.721	-3.54737	-0.328947	1.66316	8.73684	4.75263	8.76316	2.37895	1.96579	166.655	116.861	102.816	101.299	113.493	98.3447	150.221	122.932	102.71	111.213	98.2368	115.326	73.2658	72.7289	57.3658	51.2737	42.0632	69.6737	84.2553	63.5737	53.1947
82.3333	3.38629	119.044	66.8171	74.3763					82.6667	0.751316	2.3	12.8947	-3.46842	-0.278947	1.58684	8.8079	5.02105	8.67632	2.61579	2.06579	167.523	117.24	103.426	101.865	113.936	98.7987	150.622	123.508	103.592	111.634	98.9263	115.8	73.3474	72.8368	57.6316	51.5132	42.3316	69.9632	84.6816	63.8605	53.4447
82.6667	3.42796	119.608	67.0259	74.6974					83	0.306579	1.81053	12.7316	-3.55789	-0.297368	1.50263	8.77105	5.0579	8.69737	2.92368	2.15789	167.994	117.855	103.534	102.288	114.539	99.2382	151.042	123.628	104.387	112.111	99.4526	116.41	73.5053	72.929	57.75	51.8342	42.4263	70.1237	85.0184	64.1447	53.7342
83	3.34616	120.075	67.1833	75.0009					83.3333	0.240789	2.06316	12.9105	-3.43421	-0.26579	1.75263	8.93158	4.70789	8.86842	3.01316	2.32368	168.813	118.458	104.09	102.841	115.112	99.7908	151.731	124.245	104.637	112.705	99.921	116.926	73.7789	72.9789	57.9474	52.0342	42.6395	70.5474	85.4553	64.3921	54.0316
83.3333	3.45515	120.641	67.4096	75.3281					83.6667	0.431579	2.07368	12.9763	-3.34474	-0.205263	1.75	8.84737	5.11316	8.72105	2.8921	2.21316	169.578	118.776	104.374	103.47	115.655	100.176	152.266	124.38	105.318	113.242	100.345	117.342	73.9789	73.1421	58.1842	52.0211	42.7105	70.7763	85.8763	64.9921	54.3132
83.6667	3.48114	121.112	67.5575	75.7623					84	0.427632	2.58158	12.8079	-3.25789	-0.318421	1.68947	8.64737	4.90789	9.02369	2.70263	2.5421	170.288	119.192	104.787	103.989	116.222	100.559	152.625	124.57	105.826	113.689	100.66	118.092	74.171	73.3526	58.2342	52.5947	42.8474	70.8132	86.3921	65.3105	54.6947
84	3.50143	121.577	67.7575	76.1675					84.3333	0.347368	2.78421	12.9763	-3.17368	-0.323684	1.74474	8.63158	4.67368	8.91053	2.62895	2.42632	170.924	119.513	105.447	104.523	116.776	101.085	153.095	125.05	106.213	114.142	101.061	118.379	74.2474	73.3921	58.4605	52.7447	42.9947	71.1921	86.6605	65.5605	54.929
84.3333	3.49605	122.052	67.9272	76.4184					84.6667	0.251316	3.14737	12.8632	-3.19737	-0.263158	1.84474	8.71842	4.78421	8.79211	1.99211	2.32895	171.709	119.897	105.797	105.037	117.312	101.482	153.643	125.749	106.718	114.505	101.129	118.797	74.4237	73.5526	58.7553	52.8553	43.2947	71.3842	87.1132	65.9895	55.2684
84.6667	3.47379	122.516	68.1329	76.8254					85	0.373684	3.37105	12.7263	-3.19474	-0.463158	1.99211	8.81842	4.57632	9.25	2.75263	2.28421	172.528	120.379	106.061	105.55	117.904	101.951	154.136	126.263	107.066	115.047	102.003	119.255	74.5105	73.6263	58.9974	52.971	43.4842	71.7711	87.4553	66.2842	55.5632
85	3.57325	123.047	68.3153	77.136					85.3333	0.301316	2.98158	12.8237	-3.15526	-0.3	1.97895	8.96053	4.78158	9.23158	2.55263	2.39737	173.321	120.908	106.853	106.082	118.344	102.332	154.592	126.707	107.779	115.514	102.137	119.868	74.7816	73.929	59.3921	53.2816	43.721	71.9421	87.9368	66.6553	55.8737
85.3333	3.56546	123.571	68.5965	77.5237					85.6667	0.621053	2.1079	12.679	-3.12632	-0.202632	2.01316	8.64737	4.59211	9.50789	2.65263	2.30263	174.371	121.49	107.271	106.611	118.788	102.749	155.052	127.074	108.197	116.07	102.537	120.358	74.9921	74.0579	59.5974	53.4026	43.9789	72.1684	88.2368	66.9921	56.1421
85.6667	3.51732	124.082	68.7882	77.8254					86	0.438158	2.21316	12.6632	-3.16842	-0.271053	2.03158	8.9421	4.67895	9.26316	3.42105	2.17105	174.989	121.913	107.663	107.107	119.249	103.126	155.532	127.545	108.558	116.42	103.745	120.666	75.2053	74.3368	59.7737	53.5579	44.3158	72.3605	88.3553	67.2658	56.2447
86	3.56546	124.578	69.0136	77.9904					86.3333	0.396053	1.6421	12.9263	-3.12368	-0.326316	2.02368	8.78421	4.81316	9.52632	3.25526	1.95526	175.779	122.45	108.09	107.679	119.784	103.526	156.087	128.111	109.271	117.027	103.945	121.189	75.4921	74.4632	59.9263	53.9895	44.5684	72.9947	88.8684	67.6158	56.5947
86.3333	3.52884	125.113	69.3276	78.3947					86.6667	0.368421	1.8579	12.8605	-3.07632	-0.168421	2.01316	8.86842	4.45789	9.31053	3.19474	2.08158	176.435	122.929	108.687	108.173	120.364	104.109	156.497	128.678	109.49	117.435	104.534	121.729	75.6842	74.6421	60.0737	54.2026	44.7079	73.0895	89.3737	67.8474	56.9184
86.6667	3.51645	125.623	69.4886	78.7482					87	0.348684	1.84211	12.6763	-3.04737	-0.163158	2.06842	8.96579	4.52895	9.37105	3.76053	1.99211	177.366	123.329	109	108.653	120.873	104.493	156.904	129.127	110.182	117.937	105.347	122.163	75.9395	74.8158	60.4079	54.6079	45.0632	73.4342	89.7737	68.1368	57.1316
87	3.57467	126.15	69.8	79.0491					87.3333	0.571053	2.38947	13.1395	-3.06053	-0.23421	2.02105	9.16579	4.46053	9.32895	3.27105	2.11579	178.109	123.76	109.571	109.281	121.455	104.929	157.487	129.724	110.726	118.419	105.34	122.595	76.0658	74.8895	60.6763	54.7553	45.1658	73.579	90.15	68.5211	57.5632
87.3333	3.64013	126.651	69.9439	79.4465					87.6667	0.432895	2.34737	12.9579	-3.01053	-0.171053	1.99737	9.11579	4.36842	9.6	3.39737	1.83684	178.894	124.274	110.092	109.885	121.975	105.274	157.908	130.15	111.045	118.952	105.747	122.987	76.25	75.1	61.0421	55.0763	45.4132	73.7605	90.579	68.9526	57.879
87.6667	3.61217	127.134	70.1956	79.8386					88	0.405263	2.55	13.0184	-3.02105	-0.1	2.16316	9.20526	4.38158	9.42632	3.68421	1.94474	179.571	124.732	110.479	110.379	122.548	105.847	158.292	130.611	111.561	119.361	106.397	123.508	76.5684	75.3868	61.3684	55.0921	45.7105	74.0816	90.7553	69.1658	58.2342
88	3.68706	127.642	70.4566	80.0868					88.3333	0.467105	2.96842	13.0947	-2.98947	-0.0763158	2.09474	9.27369	4.58684	9.36579	3.22368	1.96842	180.347	125.21	111.213	110.99	123.057	106.263	158.811	131.017	112.371	119.78	106.645	124.084	76.6763	75.5237	61.6158	55.4842	45.8368	74.4684	91.4447	69.5842	58.4921
88.3333	3.72577	128.184	70.6895	80.5421					88.6667	0.322368	2.26842	13.0263	-2.99211	0.0131579	2.03684	9.15526	4.64474	9.33684	3.48684	1.8921	181.238	125.726	111.521	111.423	123.615	106.659	159.27	131.41	112.871	120.235	107.382	124.505	77.0158	75.7	61.9053	55.721	45.9605	74.5842	91.8237	69.9553	58.7868
88.6667	3.6455	128.69	70.9031	80.8903					89	0.267105	2.28684	12.9079	-2.97895	-0.128947	2.1421	9.13421	4.47105	9.61579	3.73158	1.61579	181.754	126.029	112.147	111.982	124.154	107.138	159.851	131.897	113.363	120.85	108.053	124.934	77.2605	75.9579	62.1763	55.9263	46.129	74.821	92.2395	70.2632	59.0211
89	3.65471	129.214	71.1338	81.2096					89.3333	0.28421	2.17105	12.9579	-2.97368	-0.0210526	1.99211	9.07368	4.43947	9.41316	3.71579	1.56316	182.743	126.587	112.479	112.45	124.744	107.525	160.357	132.321	113.879	121.208	108.458	125.405	77.4632	76.0658	62.3605	56.1368	46.65	75.0421	92.6342	70.6763	59.3184
89.3333	3.61996	129.715	71.375	81.5781					89.6667	0.330263	1.31579	13.3342	-2.99211	-0.11579	2.0421	9.29474	4.6421	9.35263	3.86579	1.51579	183.395	127.04	113.05	113.046	125.286	107.983	160.796	132.738	114.603	121.818	108.929	125.858	77.6632	76.3184	62.5895	56.5184	46.7237	75.3026	92.9	71.0526	59.5763
89.6667	3.61831	130.247	71.6079	81.8781					90	0.511842	1.05526	13.179	-2.92632	-0.00526316	1.93684	9.30526	4.45526	9.32368	3.63684	1.44474	184.155	127.576	113.603	113.503	125.774	108.382	161.389	133.202	115.042	122.183	109.229	126.405	77.9079	76.571	62.7974	56.7158	46.9658	75.5289	93.3632	71.3474	59.9421
90	3.57445	130.739	71.8364	82.2526					90.3333	0.572368	1.43684	12.9868	-3.05789	-0.126316	1.53947	9.34211	4.7	9.43947	3.55789	1.51316	184.898	127.99	113.884	114.282	126.348	108.514	161.933	133.47	115.805	122.868	109.74	126.976	78.0053	76.4684	62.8421	57	47.3237	75.9684	93.8526	71.6079	60.1526
90.3333	3.54397	131.261	72.0233	82.5728					90.6667	0.176316	0.686842	12.9921	-2.98158	0.186842	1.81316	9.28947	4.3921	9.61053	3.49474	1.3	185.467	128.342	114.279	114.636	126.91	109.205	162.31	133.885	116.068	123.288	110.084	127.337	78.1658	76.6947	63.121	57.1447	47.3947	76.0395	94.1421	71.9789	60.3684
90.6667	3.47325	131.686	72.182	82.8649					91	0.385526	1.0579	12.9342	-2.97632	0.16579	1.86053	9.4	4.9	9.46316	3.82895	1.33158	186.421	128.947	114.634	114.969	127.442	109.649	162.78	134.273	117.09	123.765	110.826	127.929	78.4184	76.9605	63.4316	57.4316	47.6763	76.4737	94.3	72.3632	60.6842
91	3.59814	132.262	72.4873	83.1509					91.3333	0.0631579	1.76579	13.2474	-2.95526	0.157895	1.8	9.42368	4.35526	9.59474	3.65526	1.31053	187.102	129.287	115.208	115.454	127.948	110.048	163.194	134.679	117.037	124.199	111.295	128.266	78.6368	77.1447	63.5868	57.5474	47.8632	76.65	94.679	72.6105	61.0211
91.3333	3.60592	132.678	72.6601	83.4719					91.6667	0.256579	1.43684	13.35	-2.83947	0.213158	1.80526	9.34737	4.52368	9.61579	3.1421	1.3579	187.966	129.887	115.516	116.099	128.54	110.516	163.546	135.013	117.847	124.745	111.532	128.921	78.8974	77.2553	63.8026	57.9658	48.221	77.0053	95.1447	72.9053	61.2658
91.6667	3.57972	133.212	72.9465	83.807					92	0.05	1.17105	13.1447	-2.86053	0.218421	1.64737	9.27369	4.43421	9.61316	3.81053	1.52895	188.584	130.129	116.005	116.659	128.865	110.895	163.995	135.47	118.353	125.39	112.297	129.54	78.8605	77.4421	63.9947	58.0816	48.4421	77.3026	95.45	73.2789	61.6184
92	3.5636	133.717	73.1092	84.1509					92.3333	0.536842	0.981579	13.2132	-2.76842	0.142105	1.8921	9.29474	4.38158	9.44737	3.30789	1.3579	189.667	130.724	116.429	117.231	129.498	111.396	164.482	135.866	118.747	125.638	112.421	129.892	79.2184	77.7263	64.3026	58.2184	48.5263	77.4316	95.9395	73.6026	61.8605
92.3333	3.55263	134.201	73.3259	84.5026					92.6667	0.255263	0.836842	13.0921	-2.77632	0.0815789	1.75789	9.43158	4.35526	9.43947	3.32368	1.23947	190.402	131.271	116.924	117.823	130.109	111.832	164.885	136.116	119.292	126.24	112.963	130.271	79.5158	78.1105	64.7105	58.6342	48.7	77.8158	96.3605	73.9868	62.0368
92.6667	3.4807	134.713	73.6697	84.8298					93	0.219737	0.807895	13.4237	-2.68158	0.105263	1.74474	9.2	4.4421	9.53421	3.86579	1.21579	191.045	131.703	117.34	118.436	130.767	112.173	165.262	136.365	120.071	126.806	113.95	130.718	79.75	78.3	65.0316	58.8395	48.7474	77.7289	96.8368	74.3342	62.5105
93	3.56239	135.255	73.8215	85.2623					93.3333	0.197368	0.973684	13.3553	-2.66842	0.168421	1.76842	9.37632	4.65	9.82105	3.51579	1.17632	191.951	132.137	117.779	118.96	131.477	112.652	165.592	136.912	120.684	127.34	114.129	131.145	80	78.5658	65.2421	59.1553	49.2053	78.1526	97.1974	74.679	62.3816
93.3333	3.59693	135.765	74.1421	85.4544					93.6667	0.0605263	0.960526	13.1947	-2.80263	0.2	1.85263	9.36316	4.34737	9.56842	3.61053	1.28684	192.702	132.75	118.334	119.35	132.16	113.129	166.232	137.661	121.134	127.545	114.687	131.745	80.3447	78.8868	65.5342	59.4395	49.3579	78.4237	97.6368	75.0316	62.8316
93.6667	3.54868	136.321	74.4197	85.8684					94	-0.105263	0.678947	13.3105	-2.65	0.178947	1.87105	9.32105	4.7	9.72105	3.76579	1.33684	193.296	133.084	118.982	119.903	132.741	113.59	166.588	138.017	121.811	128.158	115.126	132.284	80.6079	79.2842	65.8632	59.8474	49.7132	78.679	98.0211	75.4158	63.4632
94	3.57456	136.833	74.7544	86.3351					94.3333	0.171053	1.16316	13.5474	-2.70526	0.173684	1.82632	9.47631	4.35	9.75263	3.53421	1.13421	194.073	133.4	119.297	120.248	133.396	114.04	167.13	138.507	122.171	128.79	115.397	132.692	80.8579	79.4605	65.9974	60.0737	49.9921	79.1105	98.4053	75.7158	63.6684
94.3333	3.60329	137.297	75.0039	86.6316					94.6667	-0.0144737	1.20263	13.5421	-2.75	0.121053	1.86842	9.61842	4.3921	9.88158	3.23158	1.33421	194.926	133.932	119.674	120.798	134.008	114.539	167.616	139.167	122.605	129.203	115.555	133.361	81.0579	79.6079	66.25	60.0816	50.1237	79.2316	98.8447	76.0316	63.9842
94.6667	3.60493	137.817	75.1474	86.9886					95	0.101316	1.15	13.3526	-2.82632	0.0526316	1.74474	9.37632	4.40789	10.0395	3.52105	1.39474	195.816	134.508	120.01	121.343	134.483	114.905	168.288	139.667	123.226	129.886	116.229	133.947	81.171	79.8395	66.5079	60.429	50.429	79.4895	99.2026	76.2921	64.1842
95	3.61371	138.394	75.3996	87.2614					95.3333	0.0618421	0.9	13.5079	-2.64737	0.0842105	1.80263	9.39737	4.22368	9.85526	3.87632	1.27632	196.515	134.876	120.495	122.017	135.048	115.337	168.522	140.134	123.618	130.215	117.071	134.345	81.4132	79.9447	66.679	60.4474	50.6895	79.8263	99.5684	76.5526	64.4895
95.3333	3.60428	138.885	75.5886	87.5719					95.6667	0.0263158	0.757895	13.829	-2.71842	0.0868421	1.91053	9.42105	4.08158	9.87105	3.76842	1.45	197.196	135.284	121.113	122.505	135.602	115.806	169.133	140.658	124.003	130.728	117.568	134.863	81.6658	80.1474	66.8816	60.7421	50.8	80.1921	99.9526	76.9079	64.8237
95.6667	3.6307	139.407	75.8268	87.9298					96	-0.281579	1.05526	13.3842	-2.72895	0.207895	1.73947	9.53421	4.04474	9.69737	3.65526	1.30526	197.826	135.732	121.603	123.061	136.111	116.231	169.584	141.229	124.603	131.161	118.113	135.247	81.8316	80.3605	66.9421	61.0395	50.9421	80.2737	100.292	77.2868	65.0763
96	3.5636	139.91	75.9868	88.2535					96.3333	0.0486842	0.894737	13.3474	-2.71579	0.16579	1.74474	9.61842	4.05	10.0026	3.96842	1.4	198.812	136.229	121.966	123.628	136.579	116.677	170.046	141.738	125.05	131.778	118.682	135.747	82.0447	80.6132	67.1816	61.1711	51.25	80.7526	100.713	77.571	65.45
96.3333	3.63476	140.446	76.2575	88.6132					96.6667	-0.122368	0.43421	13.5553	-2.63158	0.321053	1.7	9.66316	4.16053	9.88947	3.55263	1.33158	199.538	136.697	122.455	124.215	137.122	117.147	170.382	142.382	125.658	132.208	118.684	136.282	82.2368	80.8263	67.3316	61.4658	51.5105	80.8053	101.026	77.8368	65.6079
96.6667	3.5727	140.933	76.4513	88.8588					97	-0.00789474	0.876316	13.7342	-2.65	0.3	1.78947	9.8	4.28684	9.81316	3.39474	1.26842	200.53	137.379	123.063	124.685	137.673	117.573	170.986	142.95	126.466	132.62	119.266	136.634	82.5579	81.1421	67.5658	61.7737	51.6816	81.2526	101.479	78.1421	65.9184
97	3.65636	141.52	76.7509	89.2149					97.3333	0.00921053	0.91579	13.7	-2.66316	0.305263	1.95526	9.74474	3.89474	9.85263	3.65789	1.21316	201.498	137.632	123.405	125.213	138.179	117.989	171.287	143.474	126.616	133.166	119.837	137.018	82.7658	81.3026	67.7711	62.0263	51.7921	81.6447	101.784	78.4632	66.1842
97.3333	3.65493	141.978	76.9724	89.5123					97.6667	-0.068421	1.0579	13.5605	-2.64737	0.263158	2.00789	9.78421	3.81316	9.61316	3.9	1.07105	201.928	138.047	123.826	125.635	138.777	118.399	171.719	143.933	126.95	133.542	120.629	137.505	82.9737	81.5632	68.0184	62.2474	52.1184	81.7184	102.197	78.8132	66.4658
97.6667	3.6193	142.443	77.1952	89.8605					98	0.0631579	0.886842	13.6368	-2.55	0.297368	1.96053	9.74211	4.12632	9.76842	3.66316	1.26316	202.967	138.516	124.213	126.26	139.278	118.833	172.36	144.456	127.792	134.006	121.174	138.034	83.2632	81.7605	68.1211	62.35	52.2316	81.7421	102.584	79.1263	66.7895
98	3.67939	143.026	77.3333	90.2018					98.3333	-0.142105	0.147368	13.8053	-2.52105	0.323684	2.10526	9.68158	4.28947	9.66316	3.98947	1.22368	203.495	139.124	124.54	126.831	139.748	119.25	172.855	144.854	128.453	134.559	121.566	138.584	83.5395	82.0868	68.3158	62.7632	52.6895	82.2947	103.003	79.6105	67.1
98.3333	3.67215	143.523	77.7035	90.6061					98.6667	-0.0986842	0.581579	13.571	-2.65	0.43421	2.05526	9.86316	4.18684	9.95263	3.99737	1.38421	204.512	139.613	125.068	127.243	140.297	119.635	172.991	145.392	128.945	135.105	122.148	139.053	83.8	82.3947	68.4974	62.9632	52.85	82.5026	103.416	79.9053	67.321
98.6667	3.69923	144.035	77.9232	90.9158					99	-0.0421053	0.894737	13.7316	-2.67632	0.321053	2.17105	10.1395	4.22632	9.71316	3.89474	1.21842	205.202	140.224	125.534	127.723	140.835	120.166	173.42	146.036	129.442	135.496	122.793	139.476	84.0132	82.5053	68.6816	63.2421	53.0184	82.5868	103.734	80.1632	67.5184
99	3.73158	144.564	78.0965	91.1737					99.3333	-0.025	0.6	13.9053	-2.60263	0.294737	2.13421	9.97631	4.11842	9.88421	3.47368	1.26053	205.723	140.479	126.118	128.329	141.302	120.517	174.028	146.604	130.158	135.978	122.988	139.995	84.2184	82.7474	68.8184	63.4316	53.2263	83.05	103.916	80.4053	67.7342
99.3333	3.70472	145.053	78.3373	91.3868					99.6667	-0.0907895	0.302632	14.0921	-2.7	0.357895	2.06053	9.95	4.38684	9.59211	3.56842	1.53158	206.63	140.979	126.497	128.805	141.829	120.936	174.299	146.999	130.808	136.401	123.341	140.637	84.5342	82.9237	69.079	63.7737	53.5816	83.3263	104.179	80.6474	68.0421
99.6667	3.69638	145.549	78.625	91.6579					100	0.0763158	0.0236842	13.8237	-2.63421	0.384211	2.07368	9.88158	3.88684	9.85263	3.93158	1.31842	207.478	141.434	126.768	129.385	142.373	121.443	175.024	147.379	130.868	136.952	124.107	140.989	84.6974	83.2237	69.25	64.0079	53.9158	83.4658	104.582	80.9526	68.2763
100	3.6818	146.052	78.8487	91.9719					100.333	-0.143421	0.0605263	13.7053	-2.55526	0.560526	2.18684	9.91316	4.31842	9.79211	3.94737	1.53684	208.269	141.845	127.29	129.907	142.924	121.9	175.329	147.923	131.742	137.459	124.634	141.624	85.0316	83.5105	69.3895	64.25	53.9526	83.6526	104.953	81.2974	68.5737
100.333	3.72993	146.606	79.0531	92.3097					100.667	-0.222368	-0.0815789	14.0184	-2.55	0.607895	2.19737	9.97895	4.31053	10.0632	3.45263	1.57105	208.904	142.445	127.968	130.442	143.584	122.359	175.823	148.425	132.3	137.98	124.509	142.142	85.3184	83.7763	69.6395	64.5895	54.2237	84.1105	105.374	81.6368	68.9974
100.667	3.73476	147.108	79.3649	92.7044					101	-0.384211	-0.410526	13.9947	-2.51579	0.634211	2.11579	9.79474	4.23684	9.86842	3.89474	1.67105	209.601	143	128.416	130.99	143.995	122.768	176.181	148.821	132.766	138.421	125.509	142.658	85.5474	83.9895	69.9053	64.8053	54.5368	84.4316	105.74	81.9711	69.3053
101	3.69123	147.629	79.6246	93.0404					101.333	-0.19079	-0.757895	14.0237	-2.45263	0.6	2.05263	9.83158	4.37105	9.90526	3.67632	1.57105	210.491	143.487	128.574	131.493	144.391	123.111	176.547	149.319	133.347	139.027	125.951	142.997	85.6842	84.1263	70.0605	65.05	54.7026	84.55	106.113	82.2368	69.5395
101.333	3.67204	148.096	79.7842	93.3316					101.667	-0.135526	-1.05526	13.9737	-2.38684	0.657895	2.02895	9.85263	4.09211	9.84474	3.59474	1.75263	211.281	143.953	129.142	132.045	144.94	123.558	176.792	149.847	133.758	139.369	126.18	143.508	85.8237	84.4184	70.3395	65.329	54.9316	84.9079	106.395	82.4895	69.8816
101.667	3.62028	148.566	80.0469	93.6237					102	-0.0894737	-0.357895	14.0974	-2.35263	0.578947	1.99474	9.81316	4.15789	9.74737	3.3921	1.75	212.155	144.308	129.71	132.481	145.457	124.021	177.617	150.302	134.213	139.933	126.517	143.995	85.9579	84.5158	70.4947	65.6158	55.0763	85.0947	106.692	82.6526	70.0842
102	3.69671	149.094	80.2145	93.8447					102.333	-0.230263	0.407895	13.9579	-2.34474	0.407895	2.03947	9.79211	4.21053	9.92895	3.58421	1.86842	212.909	144.629	130.134	132.999	145.968	124.495	177.853	150.841	134.863	140.413	127.258	144.597	86.2553	84.7342	70.6132	65.9105	55.3	85.2921	107.105	83.0184	70.3105
102.333	3.75318	149.615	80.4395	94.1798					102.667	-0.288158	0.565789	13.9895	-2.30526	0.544737	2.08947	10.0132	4.36842	10.079	3.53684	1.83421	213.724	145.097	130.521	133.557	146.504	124.803	178.337	151.282	135.613	140.912	127.654	145.013	86.5658	84.9658	70.9605	65.9895	55.5526	85.7026	107.434	83.3789	70.5605
102.667	3.82972	150.12	80.7114	94.493					103	-0.530263	0.252632	13.8974	-2.30263	0.586842	1.99474	9.86316	4.23421	10.3263	3.88421	1.91842	214.256	145.608	130.934	134.075	147.089	125.341	178.747	151.783	135.974	141.566	128.352	145.621	86.921	85.25	71.1184	66.2553	55.8421	86.0474	107.884	83.7342	70.9237
103	3.81722	150.647	80.9943	94.8825					103.333	-0.427632	-0.0421053	14.1079	-2.34737	0.789474	2.15	9.94737	4.40263	10.2105	3.72895	2.22632	215.192	145.976	131.379	134.571	147.614	125.739	179.287	152.196	136.65	142.043	128.799	146.232	87.1289	85.3895	71.2526	66.3237	56.029	85.9711	108.313	84.0605	71.171
103.333	3.86261	151.175	81.1044	95.2167					103.667	-0.452632	-0.263158	14.1763	-2.33421	0.857895	2.20526	9.87632	4.56842	10.3053	3.5	2.27105	215.873	146.521	131.905	135.141	148.095	126.202	179.758	152.686	137.282	142.466	129.205	146.892	87.429	85.7026	71.4974	66.5947	56.2895	86.5184	108.724	84.3737	71.5105
103.667	3.87039	151.704	81.4272	95.571					104	-0.125	0.0368421	13.9579	-2.2	0.857895	2.16316	10.0974	4.31842	10.3316	3.82105	2.09211	216.887	147.121	132.395	135.8	148.696	126.632	180.171	153.126	137.6	143.058	129.953	147.132	87.6105	85.9711	71.7263	66.9816	56.6184	86.8895	109.142	84.8316	71.7395
104	3.91612	152.249	81.7215	95.9395					104.333	-0.255263	0.105263	14.1132	-2.3	0.863158	2.29737	10.0526	4.20789	9.99474	3.88947	2.25789	217.838	147.65	132.81	136.226	149.2	127.065	180.472	153.582	138.116	143.342	130.315	147.626	87.8947	86.2579	72	67.1132	56.7526	87.0079	109.563	85.1447	71.9158
104.333	3.88728	152.722	81.9263	96.243					104.667	-0.16579	0.160526	14.029	-2.28158	0.939474	2.28158	10.0974	4.24474	10.3079	3.96053	2.17632	218.516	148.021	133.21	136.747	149.781	127.558	180.923	154.043	138.626	143.96	131.076	148.029	88.2342	86.5447	72.2763	67.4921	56.9	87.0053	109.889	85.5132	72.1816
104.667	3.95175	153.243	82.164	96.5632					105	-0.423684	0.2	14.4105	-2.30789	0.886842	2.12105	10.1368	4.36053	10.3368	3.92105	2.16842	219.148	148.56	133.637	137.323	150.17	127.925	181.285	154.627	139.303	144.433	131.554	148.476	88.3868	86.8263	72.4947	67.821	57.1132	87.0447	110.226	85.8342	72.4132
105	3.94408	153.738	82.3697	96.8597					105.333	-0.638158	0.365789	14.2895	-2.27895	0.928947	2.09211	9.88421	4.4421	10.45	3.83158	2.24474	219.71	148.911	134.011	137.785	150.668	128.367	181.67	154.966	140.047	145.104	131.855	149.055	88.7368	87.1605	72.7342	67.8947	57.3921	87.5079	110.629	86.1579	72.7053
105.333	3.91678	154.214	82.6596	97.1991					105.667	-0.661842	0.66579	14.2342	-2.37368	0.823684	2.06579	10.1763	4.20263	10.3158	4.01842	2.15263	220.548	149.397	134.429	138.384	151.162	128.726	182.2	155.664	140.213	145.53	132.512	149.437	89.0395	87.4368	72.9368	68.0684	57.4816	87.7289	111.034	86.4447	73.0237
105.667	3.93629	154.719	82.8706	97.536					106	-0.375	0.455263	14.2868	-2.32368	0.647368	2.07895	10.2526	4.02895	10.3158	4.0079	2.02632	221.518	149.934	134.897	138.93	151.646	129.124	182.44	156.079	140.568	146.057	133.013	149.921	89.2842	87.6526	73.1289	68.1895	57.6632	88.0421	111.495	86.8974	73.329
106	3.90757	155.213	83.082	97.9421					106.333	-0.217105	0.602632	14.3579	-2.31842	0.952632	2.05789	10.0526	4.07368	10.3658	3.85263	2.15263	222.316	150.463	135.366	139.396	152.226	129.609	183.003	156.583	141.237	146.545	133.437	150.489	89.4868	87.9316	73.3579	68.3895	57.9684	88.3921	111.905	87.2184	73.6895
106.333	3.94967	155.758	83.343	98.3061					106.667	-0.571053	0.786842	14.1368	-2.31842	1.02632	2.07368	10.1737	4.47368	10.1974	3.92368	1.94474	223.114	150.753	135.958	139.952	152.695	130.02	183.487	157.021	142.037	146.849	133.838	150.858	89.6526	88.1816	73.5026	68.9711	58.3237	88.7684	112.258	87.5553	74.1
106.667	3.94605	156.25	83.6553	98.6728					107	-0.523684	0.607895	14.3842	-2.16842	1.06053	2.02368	9.94737	4.13947	10.1	4.18421	2.21579	223.856	151.2	136.35	140.539	153.277	130.412	183.86	157.34	142.297	147.346	134.75	151.471	89.8947	88.4079	73.6526	69.1263	58.5632	89.0816	112.524	87.8842	74.321
107	3.96513	156.76	83.8763	98.9447					107.333	-0.480263	0.842105	14.4184	-2.09211	1.02895	2.11316	10.2658	4.5	10.2947	4.00263	2.15789	224.678	151.808	136.708	141.188	153.782	130.864	184.319	157.815	143.182	147.859	135.248	151.984	90.0553	88.6605	73.7816	69.4947	58.7553	89.1289	112.816	88.071	74.5026
107.333	4.05471	157.321	84.068	99.1649					107.667	-0.473684	0.9	14.4237	-2.2079	1.00789	2.05526	10.1895	4.35	10.2816	4.21579	2.28421	225.498	152.15	137.168	141.727	154.306	131.28	184.733	158.295	143.653	148.451	135.982	152.497	90.3526	88.8789	73.9368	69.6184	58.9868	89.2842	113.16	88.3158	74.7474
107.667	4.05833	157.847	84.2649	99.443					108	-0.568421	0.0763158	14.2579	-2.21053	1.0579	2.06579	10.1921	3.93158	10.471	4.17368	2.28947	226.108	152.697	137.584	142.207	154.833	131.613	185.079	158.7	143.816	148.984	136.24	152.979	90.6842	89.2263	74.2921	69.8974	59.2474	89.6974	113.566	88.6211	75.0816
108	3.92259	158.272	84.5961	99.7912					108.333	-0.606579	-0.0236842	14.4263	-2.16316	1.08421	2.07105	10.0868	4.02368	10.3395	4.23684	2.35	226.791	153.108	138.216	142.699	155.376	132.04	185.659	159.174	144.374	149.444	136.686	153.389	90.8842	89.5184	74.5263	70.0316	59.4368	89.8684	113.932	89.0395	75.2474
108.333	3.95581	158.781	84.7996	100.108					108.667	-0.614474	0.521053	14.4132	-2.14474	1.15526	2.12368	10.1263	4.15789	10.2053	4.10526	2.27895	227.435	153.437	138.516	143.27	155.899	132.504	186.008	159.672	145.034	149.871	137.15	153.908	91.0763	89.5158	74.5868	70.0105	59.55	90.2132	114.168	89.1132	75.5158
108.667	4.01678	159.26	84.914	100.301					109	-0.364474	0.710526	14.2632	-2.12895	1.18158	2.17632	10.1947	4.04737	10.1895	4.07632	2.43684	228.536	153.853	138.884	143.853	156.402	132.956	186.401	160.146	145.529	150.322	137.61	154.35	91.3263	89.5526	74.7921	70.2579	59.7474	90.2842	114.476	89.4658	75.7105
109	4.04551	159.772	85.082	100.586					109.333	-0.186842	0.871053	14.3763	-2.22895	1.15789	2.08421	10.2921	4.01842	10.1184	4.18158	2.55263	229.279	154.276	139.266	144.321	156.87	133.383	187.098	160.578	146.147	150.878	138.227	154.845	91.5579	89.9316	74.9474	70.5421	60.1316	90.6868	114.85	89.7474	76.0105
109.333	4.10724	160.299	85.3882	100.904					109.667	-0.357895	0.626316	14.421	-2.14737	1.19737	2.13421	10.2658	4.36053	10.2868	4.31053	2.50789	229.942	154.889	139.65	144.948	157.332	133.838	187.315	161.02	146.832	151.402	138.902	155.25	91.9421	90.2105	75.25	70.9684	60.3895	90.95	115.171	90.0921	76.2895
109.667	4.12281	160.812	85.707	101.219					110	-0.515789	0.957895	14.6316	-2.12368	0.926316	2.26579	10.4158	4.29211	10.2	4.26316	2.65263	230.702	155.476	140.31	145.437	157.94	134.256	187.824	161.7	147.445	151.786	139.316	155.913	92.2158	90.5763	75.4684	71.2053	60.5605	91.3711	115.663	90.4395	76.7158
110	4.14825	161.377	85.9882	101.641					110.333	-0.686842	0.95	14.7158	-2.06579	1.15526	2.25	10.4132	4.45526	10.3316	4.33684	2.31316	231.394	155.897	140.374	146.003	158.425	134.692	188.213	162.145	148.158	152.411	139.747	156.129	92.5763	90.75	75.6605	71.6684	60.6632	91.5658	116.137	90.9105	76.9711
110.333	4.1807	161.834	86.236	102.041					110.667	-0.552632	1.40263	14.5868	-2.07368	1.23947	2.15	10.3158	4.15789	10.45	4.21316	2.62105	232.347	156.437	141.034	146.521	158.904	135.031	188.685	162.563	148.476	152.902	140.183	156.855	92.7526	91.1184	75.6684	71.8605	60.8868	91.9079	116.41	91.1026	76.9421
110.667	4.19583	162.363	86.4544	102.187					111	-0.555263	1.41316	14.7026	-2.04737	1.27368	2.07368	10.2368	4.27105	10.3395	4.11053	2.65789	233.048	156.887	141.663	146.963	159.432	135.507	189.096	162.898	149.062	153.345	140.568	157.366	92.9263	91.2579	75.8184	72.0263	61.1605	92.0184	116.718	91.421	77.4658
111	4.20439	162.855	86.6232	102.57					111.333	-0.596053	1.45	14.4132	-2.10263	1.31316	1.96579	10.2158	4.36053	10.3316	4.00263	2.66316	233.906	157.326	142	147.455	159.953	135.928	189.471	163.392	149.532	153.804	141.036	157.808	93.2447	91.5895	76.2447	72.2316	61.4184	92.2737	117.168	91.7289	77.7447
111.333	4.15888	163.336	86.9224	102.916					111.667	-0.615789	1.24474	14.679	-2.10526	1.33421	2.08947	10.4605	4.54737	10.2474	4.0079	2.83947	234.709	157.732	142.434	147.941	160.525	136.41	190.009	164.019	150.258	154.357	141.554	158.471	93.5368	91.8711	76.5658	72.5526	61.6132	92.5553	117.529	92.1105	78.0289
111.667	4.22171	163.903	87.2044	103.258					112	-0.514474	1.28684	14.7079	-2.08684	1.42895	2.13684	10.329	4.36579	10.5868	4.16579	2.91316	235.611	158.234	142.895	148.501	161.027	136.841	190.398	164.369	150.74	154.86	142.25	158.876	93.9079	92.1447	76.7605	72.5132	61.7368	92.9579	117.974	92.3868	78.2816
112	4.26568	164.419	87.4254	103.582					112.333	-0.502632	1.67895	14.3526	-2.03684	1.48158	2.07895	10.3632	4.38421	10.4605	4.10263	2.92368	236.407	158.668	143.2	149.023	161.559	137.277	190.879	164.812	151.276	155.261	142.418	159.332	94.1158	92.4	76.9684	72.9737	62.0132	93.1632	118.242	92.6895	78.5263
112.333	4.26316	164.878	87.6943	103.854					112.667	-0.669737	1.92895	14.5921	-1.95789	1.51842	2.12105	10.3237	4.43158	10.4105	4.04474	2.88421	237.045	159.089	143.753	149.564	162.013	137.699	191.331	165.31	151.763	155.711	142.932	159.605	94.4132	92.7053	77.2421	73.2447	62.3237	93.2316	118.613	92.9895	78.7895
112.667	4.30581	165.353	87.9487	104.166					113	-0.511842	2	14.579	-2.04474	1.53684	1.88684	10.4763	4.37632	10.4763	4.22895	2.93947	237.992	159.505	144.087	150.028	162.513	138.126	191.856	165.839	152.497	156.285	143.678	160.168	94.7	92.9316	77.3026	73.3711	62.6184	93.4895	118.913	93.3184	79.0368
113	4.32379	165.916	88.1575	104.458					113.333	-0.773684	2.37895	14.5842	-2.00789	1.58947	2.06053	10.3868	4.63421	10.2842	4.46053	3.12632	238.829	159.947	144.537	150.565	163.11	138.515	192.278	166.126	153.16	156.653	144.274	160.79	94.9737	93.2368	77.5053	73.6289	62.8526	93.8684	119.284	93.6474	79.3132
113.333	4.40439	166.434	88.4329	104.783					113.667	-0.635526	2.18158	14.7684	-1.92368	1.43947	1.92105	10.3816	4.22105	10.5526	4.16842	3.1421	239.408	160.492	145.034	151.188	163.556	138.918	192.74	166.742	153.258	157.225	144.558	161.237	95.3	93.5	77.8184	73.9395	62.9237	94.0553	119.705	93.9526	79.7
113.667	4.36502	166.898	88.6781	105.154					114	-0.675	1.93947	14.6553	-1.97105	1.43684	1.88158	10.55	4.18684	10.5263	4.53158	3.3	240.287	161.04	145.321	151.677	164.078	139.365	193.186	167.171	153.799	157.743	145.408	161.889	95.6237	93.8553	78.1316	74.3053	63.2026	94.2974	120.195	94.3947	79.9447
114	4.37555	167.449	88.9912	105.546					114.333	-0.726316	1.66842	14.8737	-1.96842	1.50526	1.92105	10.4316	4.17105	10.6026	4.45263	3.22632	241.038	161.432	145.818	152.191	164.625	139.819	193.457	167.631	154.305	158.136	145.807	162.324	95.8605	94.0579	78.2947	74.4474	63.2105	94.4605	120.566	94.7026	80.2316
114.333	4.35088	167.917	89.1439	105.868					114.667	-0.723684	1.65789	14.8079	-1.91316	1.61053	1.93684	10.4658	4.41053	10.571	4.32895	3.53684	241.884	161.974	146.363	152.793	165.087	140.23	194.044	168.084	155.06	158.666	146.082	163.032	96.2342	94.3579	78.6316	74.7263	63.5237	94.8868	121.076	95.0737	80.4921
114.667	4.39912	168.477	89.482	106.249					115	-0.817105	0.771053	14.5974	-1.91316	1.74737	1.94474	10.5526	4.26316	10.7553	4.61316	3.50526	242.653	162.484	146.747	153.308	165.662	140.716	194.426	168.454	155.374	159.239	147.081	163.534	96.4789	94.6079	78.7395	75.0263	63.8395	95.0737	121.426	95.3342	80.8316
115	4.32862	169.008	89.7162	106.566					115.333	-0.818421	1.12632	14.5763	-1.8921	1.67895	1.99211	10.6526	4.42368	10.4395	4.68947	3.62105	243.223	163.095	147.245	153.821	166.153	141.165	194.997	168.932	156.09	159.643	147.645	164.079	96.75	94.8105	78.9816	75.2632	64.0395	95.4816	121.787	95.6553	81.1026
115.333	4.38421	169.542	89.9763	106.883					115.667	-0.630263	1.46053	14.5737	-1.88684	1.66579	1.84474	10.6342	4.55	10.429	4.25526	3.3921	244.065	163.553	147.679	154.406	166.587	141.539	195.353	169.603	156.744	160.108	147.686	164.434	96.9974	95.0974	79.179	75.5263	64.2289	95.6658	122.15	95.8658	81.3711
115.667	4.36743	170.015	90.2044	107.164					116	-0.817105	1.06579	14.829	-1.86579	1.71842	1.85	10.4316	4.46842	10.4605	4.63947	3.64737	244.806	164.026	148.232	154.971	167.113	141.928	195.707	169.914	157.268	160.658	148.5	165.021	97.2974	95.3921	79.4342	75.7289	64.4184	95.9	122.487	96.2842	81.7421
116	4.36831	170.547	90.4504	107.54					116.333	-0.501316	1.16053	14.8053	-1.88684	1.75526	1.88947	10.5579	4.35	10.4421	4.37105	3.76579	245.806	164.468	148.613	155.466	167.703	142.392	196.276	170.594	157.74	161.186	148.641	165.658	97.5553	95.6526	79.671	75.8684	64.7395	96.0921	122.85	96.5895	81.9632
116.333	4.41195	171.081	90.6851	107.836					116.667	-0.786842	0.605263	14.8447	-1.82368	1.78947	1.91579	10.4158	4.43684	10.8079	4.46316	3.67895	246.448	164.776	148.889	156.022	168.264	142.859	196.59	170.82	158.381	161.855	149.158	165.968	97.8632	95.8974	79.9316	76.0316	64.9026	96.5421	123.176	96.9026	82.3316
116.667	4.37719	171.538	90.95	108.172					117	-0.823684	1.16053	15	-1.80526	1.78421	1.86316	10.6421	4.35526	10.6684	4.64474	3.72368	247.393	165.266	149.416	156.538	168.709	143.228	197.036	171.484	158.683	162.368	149.953	166.471	98.0368	96.0237	80.05	76.3553	65.1763	96.8974	123.424	97.1263	82.4474
117	4.45724	172.081	91.1785	108.368					117.333	-0.751316	1.25263	14.7737	-1.81053	1.75	1.95263	10.4342	4.43421	10.6605	4.61579	3.97105	248.017	165.679	149.784	157.122	169.295	143.672	197.289	171.931	159.368	162.769	150.313	167.034	98.3263	96.2947	80.2026	76.7263	65.4974	97.15	123.75	97.4474	82.679
117.333	4.44046	172.558	91.4548	108.66					117.667	-0.805263	1.11053	14.9658	-1.73421	1.80263	1.83684	10.7553	4.43947	10.779	4.46842	3.71842	248.744	166.179	150.395	157.586	169.755	143.991	197.984	172.39	159.887	163.296	150.673	167.182	98.7842	96.6211	80.5237	76.8316	65.7526	97.2474	124.16	97.8658	82.9053
117.667	4.45636	173.04	91.7154	109.012					118	-0.6	1.22105	14.8368	-1.77105	1.75	1.87632	10.7316	4.25526	10.679	4.68158	3.71316	249.709	166.639	150.834	158.166	170.32	144.516	198.305	172.853	160.169	163.719	151.3	167.626	98.9789	96.7842	80.7053	77.1026	65.7868	97.4868	124.418	98.0684	83.0737
118	4.45351	173.548	91.8961	109.222					118.333	-0.732895	1.34211	14.8711	-1.75789	1.85	1.91053	10.5237	4.5	10.6605	4.46316	3.93947	250.47	167.203	151.182	158.708	170.778	145.003	198.814	173.152	160.95	164.233	151.697	168.203	99.2579	97.0474	80.8474	77.2105	66.0842	97.7447	124.763	98.3658	83.2711
118.333	4.47072	174.068	92.1206	109.502					118.667	-0.803947	1.76053	15.0026	-1.75	1.93684	2.09474	10.7737	4.34211	10.7763	4.87632	3.95263	251.124	167.603	151.603	159.218	171.368	145.44	199.219	173.863	161.256	164.753	152.264	168.779	99.5342	97.3026	81.0579	77.5132	66.3447	98.1605	125.137	98.65	83.6605
118.667	4.58783	174.576	92.4075	109.851					119	-1.02895	1.68158	14.8421	-1.77632	1.87895	1.90263	10.6684	4.33421	10.779	5.06316	3.86579	251.999	168.079	151.9	159.711	171.849	145.823	199.747	174.339	161.902	165.224	153.018	169.216	99.8895	97.6079	81.2579	78.05	66.7211	98.071	125.584	98.9789	83.9605
119	4.54561	175.102	92.6882	110.21					119.333	-0.907895	1.13158	15.171	-1.75	1.91579	1.79211	10.7947	4.44474	10.8737	4.78684	4.01316	252.882	168.45	152.618	160.28	172.291	146.14	200.047	174.806	162.575	165.844	153.103	169.747	100.082	97.8395	81.5421	78.2342	66.8263	98.3342	125.95	99.2868	84.1974
119.333	4.53531	175.6	92.8983	110.513					119.667	-1.04079	1.40526	15.0553	-1.66579	1.92368	1.8079	10.6684	4.42632	10.7895	5.0579	4.13158	253.599	169.018	152.989	160.85	172.783	146.615	200.424	175.097	163.041	166.295	153.892	170.416	100.505	98.1763	81.7132	78.3737	67.1632	98.9158	126.329	99.6132	84.4737
119.667	4.56831	176.12	93.2298	110.84					120	-0.971053	1.3	15.0526	-1.67105	2.00789	1.80526	10.7842	0	10.8053	2.5421	4.07105	254.589	169.684	153.508	161.292	173.353	147.116	201.008	175.693		166.734	162.157	170.79	100.932	98.5211	81.9947	78.5447	67.4132	99.2526	126.816	100.005	84.7474
120	4.36699	178.362	93.5316	111.225					120.333	-1.10132	1.98684	15.1184	-1.67895	1.91842	1.65789	10.8342	0	10.65	2.71579	4.10263	255.322	170.297	153.942	161.825	173.805	147.407	201.309	176.299		167.216	162.903	171.379	101.042	98.6895	82.05	78.8763	67.6368	99.4026	127.363	100.447	85.1974
120.333	4.40227	178.887	93.7048	111.704					120.667	-0.917105	1.45263	15.0816	-1.61053	2.11842	1.8	10.6184	0	10.5447	2.86316	3.98947	256.305	170.695	154.413	162.451	174.316	147.947	201.847	176.578		167.757	163.476	171.708	101.374	98.9921	82.3737	79.3737	67.7079	99.6842	127.776	100.734	85.4658
120.667	4.37524	179.413	94.0061	112.027					121	-0.990789	1.55	15.171	-1.58947	2.10526	1.66316	10.8079	0	10.7684	3.17105	3.95	257.08	171.163	154.903	162.933	174.812	148.315	202.32	176.944		168.28	164.043	172.226	101.624	99.3053	82.7079	79.4316	68.1079	99.7684	128.145	101.134	85.7816
121	4.44892	179.916	94.2461	112.389					121.333	-1.14079	2.34211	14.8921	-1.62368	2.06316	1.81842	11.0474	0	10.7342	2.67895	3.97368	257.872	171.616	155.268	163.446	175.365	148.766	202.746	177.518		168.76	163.864	172.69	101.924	99.5211	82.9	79.5053	68.1079	100.171	128.563	101.447	86.0158
121.333	4.46926	180.36	94.4434	112.71					121.667	-1.02237	2.09737	14.9026	-1.5579	2.09474	1.86579	10.8763	0	10.9553	2.97368	4.05526	258.494	172.179	155.682	164.091	175.912	149.183	202.953	177.855		169.203	164.503	173.218	102.282	99.8316	83.2211	79.8895	68.6421	100.455	129.008	101.84	86.3
121.667	4.49916	180.848	94.8088	113.084					122	-1.0579	2.62895	15.0816	-1.52105	2.02368	1.79474	10.8158	0	10.8711	2.88947	4.13947	259.431	172.639	156.045	164.584	176.345	149.489	203.518	178.322		169.739	164.734	173.787	102.613	100.037	83.4605	80.0632	68.5868	100.487	129.382	102.142	86.5447
122	4.54282	181.335	94.9632	113.391					122.333	-1.275	2.58947	15.2237	-1.56316	2.06842	1.77895	10.6579	0	11.0211	3.07368	4.02632	260.075	173.124	156.468	165.081	176.894	149.98	203.94	178.812		170.168	165.071	174.184	102.892	100.384	83.6316	80.4421	68.9263	100.895	129.65	102.4	86.7105
122.333	4.54462	181.805	95.2838	113.622					122.667	-1.17237	2.16316	15.0158	-1.51842	2.07895	1.79737	10.6605	0	10.8789	3.26579	4.38158	260.856	173.579	156.905	165.592	177.385	150.416	204.709	179.239		170.669	165.627	174.824	103.174	100.611	83.8132	80.4763	69.2237	101.271	130.003	102.682	86.9763
122.667	4.575	182.35	95.5167	113.922					123	-1.16842	2.28947	15.1211	-1.52895	2.13947	1.74737	10.7105	0	10.9368	3.17105	4.1	261.736	174.176	157.426	166.173	177.942	150.935	204.788	179.754		171.214	165.889	175.21	103.418	100.776	84.0632	80.9474	69.5658	101.447	130.411	102.979	87.2632
123	4.54426	182.845	95.7917	114.253					123.333	-1.11447	2.68421	15.1263	-1.46053	2.13421	1.83684	10.9053	0	10.95	3.48947	4.22105	262.512	174.639	157.842	166.703	178.504	151.377	205.282	180.208		171.576	166.552	175.729	103.724	101.189	84.1842	81.1553	69.5526	101.647	130.7	103.292	87.6
123.333	4.66184	183.362	95.9974	114.566					123.667	-0.944737	2.68421	15.1474	-1.43684	2.15	1.86053	10.8842	0	10.9342	3.70526	4.27895	263.115	175.253	158.142	167.263	178.969	151.852	205.74	180.678		172.028	167.207	176.116	104.01	101.387	84.3158	81.45	70.0158	101.855	130.963	103.584	87.821
123.667	4.71364	183.856	96.261	114.825					124	-0.997368	1.8921	15.1395	-1.40526	2.30263	1.8579	10.8842	0	11.0316	3.26579	4.28158	263.805	175.655	158.687	167.776	179.507	152.207	206.192	181.148		172.563	167.2	176.613	104.247	101.653	84.5895	81.55	70.0842	102.032	131.366	103.916	88.1132
124	4.61794	184.31	96.4478	115.167					124.333	-1.11184	2.31579	15.1974	-1.44474	2.24211	1.72895	10.9368	0	10.9	3.30263	4.37105	264.704	176.15	159.05	168.353	180.014	152.594	206.495	181.662		173.02	167.727	177.222	104.668	101.926	84.8526	81.8974	70.3026	102.363	131.787	104.313	88.4105
124.333	4.63146	184.822	96.757	115.539					124.667	-1.25395	3.08684	15.2079	-1.47632	2.25526	1.65263	11.05	0	10.9184	3.04474	4.50526	265.531	176.616	159.571	168.863	180.411	152.995	207.076	182.222		173.392	168.073	177.78	104.966	102.316	85.079	81.9921	70.5868	102.874	132.19	104.537	88.6
124.667	4.69414	185.326	97.0575	115.811					125	-1.28816	3.16579	15.0079	-1.38947	2.41316	1.52368	11.221	0	11.0684	3.28421	4.61579	266.248	176.966	160.124	169.476	181.011	153.461	207.398	182.768		174.006	168.251	178.464	105.147	102.482	85.1895	82.1895	70.6947	103.037	132.426	104.792	88.8
125	4.7384	185.839	97.2118	116.041					125.333	-1.23947	3.28684	15.1921	-1.39474	2.19737	1.48421	11.071	0	11.1237	3.22632	4.55263	266.986	177.505	160.471	169.948	181.477	153.888	208.093	183.185		174.505	168.823	178.877	105.408	102.713	85.3737	82.6316	70.9658	103.218	132.703	105.129	89.0895
125.333	4.75	186.346	97.4737	116.342					125.667	-1.00921	3.07895	15.3921	-1.42368	2.23947	1.67895	10.9684	0	11.1579	3.30789	4.47632	267.871	177.96	160.91	170.405	181.997	154.278	208.531	183.63		175.073	169.508	179.387	105.784	103.1	85.7342	82.8316	71.1842	103.663	133.139	105.447	89.3711
125.667	4.79366	186.873	97.8048	116.688					126	-1.18816	3.37105	15.2763	-1.33158	2.27895	1.71053	10.8263	0	10.9921	3.44737	4.46053	268.609	178.534	161.359	171.029	182.52	154.695	208.833	183.836		175.56	169.887	179.806	106.116	103.3	85.9158	82.9316	71.2316	103.626	133.487	105.76	89.6737
126	4.77596	187.338	97.9421	117.009					126.333	-1.1921	3.2921	15.4868	-1.34737	2.27632	1.67105	10.8474	0	11.2263	3.41316	4.57368	269.562	178.976	161.708	171.481	183.048	155.225	209.216	184.393		176.227	170.473	180.244	106.326	103.479	86.1526	83.2842	71.55	103.984	133.758	106.105	89.9026
126.333	4.8122	187.873	98.218	117.29					126.667	-1.33947	2.86316	15.2421	-1.27368	2.40789	1.71053	11.2237	0	11.0237	3.42632	4.57895	270.318	179.495	162.063	172.056	183.557	155.669	209.786	184.923		176.435	170.975	180.779	106.676	103.808	86.4737	83.5921	72.0211	104.132	134.147	106.484	90.1816
126.667	4.78804	188.373	98.539	117.639					127	-1.05921	3.58158	15.3974	-1.35	2.47895	1.68158	11.1421	0	10.9737	3.65	4.45526	271.203	179.839	162.679	172.54	184.01	156.1	210.175	185.401		176.951	171.334	181.294	106.908	104.04	86.671	83.8368	72.25	104.558	134.505	106.703	90.4789
127	4.88122	188.871	98.7991	117.931					127.333	-1.20921	2.87895	15.5395	-1.30526	2.45526	1.60263	11.029	0	10.9658	3.50789	4.48421	271.848	180.363	163.108	173.137	184.545	156.439	210.523	185.875		177.605	172.078	181.579	107.124	104.203	86.7816	84.1605	72.4789	104.955	134.813	106.876	90.7105
127.333	4.78935	189.378	99.039	118.168					127.667	-1.31842	2.93684	15.4763	-1.25526	2.3921	1.48684	11.1605	0	11.0947	3.57632	4.54737	272.682	180.905	163.584	173.732	185.063	156.914	210.894	186.456		178.055	172.495	182.201	107.476	104.574	87.2579	84.421	72.7553	105.087	135.279	107.366	91.0921
127.667	4.79689	189.912	99.3504	118.614					128	-1.35132	2.91053	15.3868	-1.23684	2.53947	1.48684	11.1342	0	10.9632	3.80526	4.56316	273.575	181.316	164.092	174.242	185.579	157.321	211.328	186.915		178.491	173.19	182.742	107.66	104.747	87.3342	84.7263	72.8658	105.197	135.568	107.587	91.3079
128	4.80419	190.44	99.5105	118.856					128.333	-1.22237	3.21842	15.4105	-1.22895	2.53947	1.59211	11.0184	0	11.0316	3.3921	4.50526	274.261	181.787	164.583	174.766	186.128	157.74	211.777	187.337		178.959	173.442	183.076	107.884	105	87.6342	84.8316	73.05	105.453	136.016	107.992	91.6632
128.333	4.81208	190.901	99.7307	119.259					128.667	-1.03684	3.07105	15.3974	-1.28684	2.56842	1.59737	11.0658	0	11.0421	3.36053	4.79474	275.073	182.305	164.884	175.345	186.619	158.134	212.129	187.738		179.499	173.828	183.933	108.258	105.279	87.7763	85.2105	73.4921	105.732	136.479	108.295	91.8605
128.667	4.83158	191.413	100.046	119.58					129	-1.14474	3.17368	15.3474	-1.27105	2.59211	1.53947	11.2079	0	10.9026	3.16842	4.57105	275.893	182.934	165.33	175.9	187.246	158.63	212.596	188.162		179.968	174.063	184.181	108.49	105.487	87.8816	85.3447	73.6947	106.266	136.771	108.634	92.0842
129	4.78541	191.905	100.282	119.865					129.333	-1.28158	3.54737	15.5763	-1.21316	2.68684	1.62368	11.2053	0	10.8763	3.21053	4.58158	276.604	183.526	165.932	176.432	187.767	159.051	212.997	188.609		180.551	174.599	184.637	108.792	105.682	88.1184	85.7263	73.8368	106.324	137.214	108.942	92.3079
129.333	4.86627	192.433	100.502	120.19					129.667	-1.1079	3.20263	15.5842	-1.15526	2.59737	1.58421	11.2105	0	11.0368	3.37895	4.58684	277.588	183.982	166.234	176.983	188.203	159.423	213.358	189.114		180.99	175.209	185.093	109.126	105.953	88.3974	85.9026	74.1132	106.7	137.583	109.266	92.6553
129.667	4.86244	192.93	100.787	120.536					130	-1.41842	3.52368	15.6	-1.15	2.62895	1.65789	11.0132	0	10.9316	3.43684	4.35	278.346	184.471	166.755	177.49	188.84	159.99	213.755	189.359		181.466	175.696	185.51	109.426	106.266	88.7053	86.0079	74.3737	106.79	138.099	109.742	92.9579
130	4.83684	193.43	101.017	120.968					130.333	-1.32895	3.42895	15.7184	-1.10526	2.66842	1.61842	11.3684	0	11.1605	3.60263	4.29474	279.041	184.847	167.203	178.014	189.41	160.476	214.124	190.014		181.973	176.416	186.068	109.587	106.455	88.8632	86.2789	74.4921	107.16	138.389	110.034	93.2974
130.333	4.90622	193.967	101.228	121.275					130.667	-1.41447	3.34211	15.5526	-1.12895	2.84211	1.60263	11.2868	0	11.1921	3.45526	4.49474	279.867	185.255	167.401	178.472	189.923	160.883	214.638	190.605		182.518	176.698	186.715	109.918	106.768	89.1842	86.5421	74.6395	107.424	138.765	110.397	93.6026
130.667	4.88887	194.457	101.501	121.623					131	-1.33421	3.14474	15.4447	-1.18421	3.0421	1.81053	11.4579	0	11.2579	3.67105	4.34211	280.722	185.626	167.888	178.963	190.548	161.499	215.069	191.055		183.133	177.48	187.095	110.158	107.082	89.3921	86.5553	74.7	107.626	139.128	110.742	93.8421
131	4.94641	195.012	101.674	121.939					131.333	-1.42895	2.91316	15.6	-1.0579	3.09474	1.93684	11.4816	0	11.1289	3.46579	4.52895	281.549	185.905	168.522	179.537	191.126	161.978	215.677	191.574		183.581	177.899	187.639	110.46	107.332	89.5237	86.9553	75.0079	107.99	139.525	111.037	94.171
131.333	4.96124	195.549	101.967	122.279					131.667	-1.09605	3.8921	15.7132	-1.11053	3.21053	1.92105	11.4368	0	11.2868	3.18158	4.51579	282.25	186.524	168.947	180.079	191.664	162.391	216.103	192.158		184.114	177.996	188.294	110.732	107.592	89.6921	87.2605	75.2868	108.218	139.787	111.245	94.329
131.667	5.0805	196.052	102.219	122.489					132	-1.33816	4.20263	15.671	-1.17632	3.11579	1.83684	11.3263	0	11.35	3.22895	4.44737	283.05	187.218	169.455	180.549	192.191	162.833	216.492	192.548		184.622	178.58	188.478	110.953	107.847	89.9237	87.5658	75.4868	108.287	140.17	111.582	94.5684
132	5.0561	196.552	102.433	122.808					132.333	-1.32237	4.20789	15.6842	-1.17632	3.28684	1.87105	11.4079	0	11.3447	3.55789	4.43947	283.737	187.524	169.803	181.06	192.687	163.21	216.951	193.033		185.067	179.317	189.003	111.142	108.124	90.1263	87.7816	75.6842	108.568	140.514	111.903	94.8132
132.333	5.11687	197.04	102.66	123.112					132.667	-1.13684	3.92368	15.6368	-1.03421	3.15263	1.91842	11.6474	0	11.5395	3.41316	4.4921	284.569	188.155	170.309	181.659	193.191	163.664	217.392	193.619		185.618	179.698	189.453	111.529	108.434	90.3605	87.9974	75.8974	108.842	140.872	112.203	95.1105
132.667	5.15072	197.58	102.932	123.43					133	-1.26184	3.43684	15.75	-1.01316	3.2	1.84211	11.6974	0	11.1921	3.40526	4.45	285.365	188.621	170.927	182.159	193.692	164.074	217.848	194.085		185.847	180.27	190.007	111.908	108.732	90.65	88.3053	76.1974	109.153	141.214	112.571	95.4789
133	5.07213	198.086	103.246	123.79					133.333	-1.22763	3.67632	15.5737	-0.976316	3.05	1.80263	11.7	0	11.421	3.17368	4.82368	286.234	189.003	171.258	182.703	194.175	164.479	218.245	194.638		186.613	180.65	190.665	112.1	108.95	90.7895	88.6974	76.6053	109.526	141.483	112.797	95.6184
133.333	5.10012	198.611	103.533	124.001					133.667	-1.28947	3	15.6447	-1.02895	3.20263	1.79474	11.6684	0	11.3632	3.12632	4.78421	287.121	189.574	171.617	183.258	194.669	164.844	218.649	194.885		187.027	181.008	191.182	112.453	109.234	91.0105	88.8763	76.8	109.863	141.898	113.16	95.9395
133.667	5.02464	199.081	103.795	124.368					134	-1.30132	2.93684	15.5447	-1	3.31579	1.83158	11.7316	0	11.4763	3.14474	4.78158	287.905	190.137	172.056	183.783	195.234	165.289	218.992	195.402		187.655	181.504	191.676	112.803	109.426	91.2763	89.1237	76.8711	109.826	142.328	113.503	96.179
134	5.05395	199.608	103.976	124.705					134.333	-1.57763	3.09211	15.5605	-0.928947	3.38421	1.85526	11.7737	0	11.4974	3.23947	4.6079	288.486	190.629	172.605	184.37	195.772	165.791	219.425	195.915		188.12	182.113	192.125	113.066	109.611	91.4789	89.2684	76.9711	110.255	142.632	113.734	96.4789
134.333	5.0549	200.127	104.197	124.984					134.667	-1.49079	3.46579	15.671	-1.00526	3.43421	1.8079	11.7316	0	11.4526	3.13684	4.57368	289.281	191.068	172.96	184.87	196.282	166.233	219.912	196.278		188.547	182.469	192.715	113.255	109.755	91.6237	89.4579	77.1158	110.447	142.928	113.979	96.5947
134.667	5.09773	200.606	104.365	125.202					135	-1.40789	3.83158	15.9553	-0.957895	3.48684	1.72368	11.7158	0	11.6553	3.25	4.65263	290.145	191.661	173.309	185.317	196.797	166.645	220.234	196.804		189.071	183.091	193.215	113.603	110.042	91.9474	89.8921	77.6474	110.845	143.428	114.363	96.9447
135	5.1945	201.122	104.751	125.614					135.333	-1.50395	3.28158	15.9632	-0.884211	3.52895	1.71053	11.679	0	11.5105	3.63421	4.78947	290.932	192.139	173.883	185.884	197.291	167.07	220.712	197.368		189.512	183.879	193.817	113.829	110.347	92.25	90.1053	77.9789	111.066	143.878	114.692	97.3079
135.333	5.17931	201.685	105.018	125.994					135.667	-1.34342	3.51053	15.8974	-0.881579	3.45263	1.61842	11.8526	0	11.5263	3.77895	4.79474	291.784	192.601	174.224	186.484	197.849	167.486	221.153	197.808		189.999	184.44	194.198	114.068	110.576	92.3974	90.079	78.071	111.263	144.201	114.96	97.4789
135.667	5.23911	202.189	105.165	126.248					136	-1.33816	3.48684	15.929	-0.942105	3.52632	1.5579	12.0263	0	11.3974	3.69474	4.8	292.611	193.101	174.661	186.94	198.304	167.901	221.472	198.435		190.488	184.78	194.751	114.355	110.926	92.6474	90.5842	78.3105	111.555	144.537	115.263	97.7368
136	5.22476	202.681	105.485	126.547					136.333	-1.72237	3.75526	15.9842	-1.00526	3.45263	1.66316	12.0026	0	11.4421	3.71842	4.81053	293.194	193.625	175.039	187.446	198.804	168.237	221.861	198.855		191.013	185.527	195.362	114.611	111.147	92.8368	90.5632	78.5316	111.697	144.95	115.597	97.9342
136.333	5.21854	203.183	105.653	126.862					136.667	-1.625	3.62895	15.971	-0.976316	3.53158	1.68158	12.0105	0	11.45	3.90526	4.71316	294.021	193.999	175.687	188.007	199.352	168.77	222.356	199.223		191.49	186.078	195.646	114.84	111.321	93.0763	90.9474	78.9763	111.963	145.27	115.861	98.2684
136.667	5.25155	203.698	105.942	127.168					137	-1.67632	4.06316	15.7105	-0.942105	3.34211	1.67105	12.0421	0	11.6474	3.51316	4.50526	294.825	194.542	176.083	188.547	199.855	169.2	222.605	199.666		192.065	186.292	196.029	115.121	111.726	93.2289	91.1289	79.2289	112.368	145.689	116.266	98.5
137	5.19809	204.16	106.222	127.52					137.333	-1.49474	3.76053	15.8816	-0.847368	3.54474	1.70263	11.9737	0	11.5316	3.61053	4.68158	295.797	194.977	176.415	189.167	200.398	169.615	222.966	200.238		192.536	186.958	196.643	115.476	112.008	93.5737	91.4605	79.55	112.634	145.989	116.587	98.9
137.333	5.23565	204.706	106.539	127.861					137.667	-1.59211	3.49211	15.9474	-0.836842	3.57632	1.75789	11.8237	0	11.4447	3.67105	4.66316	296.7	195.464	177.12	189.663	200.873	170.075	223.517	200.571		192.943	187.49	197.138	115.74	112.229	93.7842	91.7895	79.5737	112.858	146.376	116.876	99.1368
137.667	5.21531	205.237	106.751	128.165					138	-1.54868	3.64737	15.8526	-0.939474	3.43421	1.69737	11.779	0	11.6526	3.26579	4.82368	297.275	196.135	177.417	190.168	201.414	170.532	223.87	201.082		193.378	187.794	197.637	116.061	112.59	94.0474	91.9763	79.7553	113.139	146.853	117.245	99.429
138	5.18624	205.705	107.017	128.544					138.333	-1.78684	3.85263	15.9079	-0.892105	3.67632	1.54737	11.7974	0	11.5684	3.62895	4.83421	298.12	196.659	177.733	190.649	201.93	171.018	224.188	201.557		193.797	188.483	198.09	116.329	112.774	94.1263	92.2289	79.9921	113.526	147.059	117.492	99.6237
138.333	5.22249	206.207	107.251	128.76					138.667	-1.72895	3.79737	15.8632	-0.918421	3.52632	1.39737	12.1	0	11.4947	3.49211	4.96316	298.905	197.083	178.335	191.224	202.387	171.393	224.759	202.099		194.319	188.763	198.636	116.521	113.005	94.3421	92.5368	80.3105	113.574	147.459	117.803	99.8684
138.667	5.21603	206.723	107.47	129.078					139	-1.64605	3.54737	15.929	-0.807895	3.72895	1.49737	12.1316	0	11.6579	3.66579	4.92632	299.806	197.56	178.677	191.87	202.92	171.852	225.007	202.463		194.925	189.33	199.111	116.863	113.332	94.6211	92.5579	80.3395	113.855	147.845	118.111	100.103
139	5.26184	207.234	107.683	129.388					139.333	-1.78421	3.66842	16.0553	-0.705263	3.68421	1.45526	11.971	0	11.7421	3.92368	4.98684	300.575	198.107	179.12	192.386	203.352	172.244	225.395	202.896		195.45	190.043	199.59	117.068	113.524	94.8763	93.1447	80.5342	114.168	148.079	118.413	100.308
139.333	5.28517	207.747	107.975	129.635					139.667	-1.76447	3.75	16.0737	-0.681579	3.76842	1.68947	11.9158	0	11.8	3.60263	4.98947	301.437	198.592	179.594	192.887	203.975	172.657	225.8	203.448		196.103	190.526	200.053	117.455	113.824	95.1158	93.3316	80.8158	114.516	148.529	118.758	100.639
139.667	5.29199	208.284	108.265	130.01					140	-1.89605	4.08947	15.9316	-0.692105	3.72632	1.69474	11.7105	0	11.6447	3.53421	5.01053	302.195	198.863	179.926	193.401	204.43	173.041	226.226	203.829		196.413	190.66	200.63	117.732	114.061	95.3947	93.4447	80.9947	114.816	148.881	119.04	100.963
140	5.25945	208.697	108.496	130.33					140.333	-1.8	3.77632	15.821	-0.610526	3.72895	1.55	11.7605	0	11.6026	3.51579	4.92895	303.093	199.415	180.521	193.95	204.943	173.467	226.636	204.496		196.915	191.162	200.834	117.926	114.366	95.6263	93.7158	81.4789	114.937	149.225	119.318	101.229
140.333	5.22966	209.226	108.764	130.626					140.667	-1.77105	3.3	16.2237	-0.578947	3.92895	1.43684	12.0026	0	11.7553	3.72105	5.16316	303.715	199.908	181.076	194.473	205.483	173.935	226.89	204.968		197.425	191.718	201.453	118.158	114.618	95.8816	93.7868	81.6	115.071	149.602	119.705	101.51
140.667	5.29402	209.736	108.941	130.974					141	-1.91447	2.68421	15.9526	-0.576316	3.94474	1.51053	12.1974	0	11.7132	3.31053	5.11842	304.473	200.517	181.183	194.952	206.012	174.348	227.285	205.407		197.924	191.897	202.032	118.4	114.795	96.0184	94.1474	81.9579	115.76	149.94	119.953	101.8
141	5.18409	210.189	109.268	131.266					141.333	-1.58026	3.18684	16.1184	-0.497368	3.8579	1.51053	12.1105	0	12.029	3.57105	5.32105	305.479	201.031	181.744	195.487	206.5	174.8	227.744	205.884		198.558	192.611	202.66	118.755	115.058	96.2474	94.3237	82.1105	115.705	150.228	120.282	101.984
141.333	5.33816	210.777	109.455	131.533					141.667	-1.62763	2.80789	16.0237	-0.518421	3.93684	1.61316	12.2132	0	11.9553	3.53684	5.42895	306.138	201.355	182.278	196.033	207.045	175.234	228.055	206.387		199.073	193.09	203.306	118.968	115.374	96.3895	94.65	82.2263	116.108	150.615	120.479	102.132
141.667	5.30778	211.277	109.708	131.777					142	-1.56316	2.37632	16.1447	-0.436842	4.08947	1.69474	12.0737	0	11.95	3.7	5.27895	307.211	201.757	182.791	196.604	207.627	175.787	228.496	206.867		199.586	193.822	203.783	119.355	115.718	96.6684	94.9395	82.429	116.529	151.121	120.887	102.51
142	5.30024	211.853	110.028	132.208					142.333	-1.71579	1.8921	15.9053	-0.497368	4.11053	1.57895	12.1211	0	12.0316	4.0079	5.49737	307.526	202.385	183.21	197.023	208.147	176.224	229.028	207.246		200.134	194.483	204.195	119.595	115.918	96.8263	95.0579	82.5842	116.708	151.41	121.176	102.668
142.333	5.2811	212.332	110.204	132.453					142.667	-1.73947	2.4	15.9368	-0.523684	4.17105	1.47105	12.2	0	11.7526	3.94211	5.29474	308.561	202.871	183.825	197.556	208.596	176.558	229.319	207.714		200.424	194.829	204.598	119.784	116.137	97.0684	95.2237	83.0421	117.305	151.72	121.458	102.916
142.667	5.27751	212.81	110.515	132.733					143	-1.84605	2.81316	16.0974	-0.481579	4.06053	1.45789	12.2237	0	11.8447	3.78158	5.46579	309.148	203.39	184.083	198.107	209.142	177.054	229.739	208.074		200.932	195.381	205.159	120.074	116.389	97.2553	95.5763	83.3342	117.395	152.062	121.803	103.124
143	5.33409	213.297	110.759	133.031					143.333	-1.76053	2.60263	16.2658	-0.476316	4.07368	1.52632	12.2605	0	11.8868	3.77368	5.45526	310.126	203.936	184.603	198.628	209.603	177.427	229.999	208.532		201.481	195.664	205.765	120.34	116.566	97.5211	95.8316	83.5368	117.758	152.439	122.145	103.389
143.333	5.33541	213.802	111.014	133.359					143.667	-1.68421	1.45526	16.0474	-0.447368	4.20789	1.54474	12.1105	0	12.171	4.01579	5.49737	310.723	204.407	184.792	199.136	210.131	177.811	230.359	209.225		201.988	196.291	206.221	120.7	116.916	97.7737	95.9237	83.8368	117.918	152.801	122.413	103.658
143.667	5.26531	214.285	111.267	133.659					144	-1.75	2.32368	16.2316	-0.428947	4.19737	1.62895	12.1368	0	11.9605	3.81053	5.34211	311.583	204.851	185.442	199.71	210.555	178.168	230.937	209.639		202.463	196.895	206.548	120.916	117.111	97.8895	96.2526	83.8421	118.042	153.153	122.755	103.847
144	5.33565	214.804	111.431	133.954					144.333	-1.65263	2.2	16.3263	-0.478947	4.28158	1.51316	12.3947	0	12	3.83158	5.57895	312.545	205.471	185.843	200.294	211.123	178.6	231.245	210.098		202.967	197.331	207.343	121.232	117.408	98.1605	96.4105	83.9711	118.324	153.557	123.142	104.129
144.333	5.37847	215.356	111.673	134.311					144.667	-1.80658	1.83421	16.3342	-0.413158	4.03947	1.37895	12.4132	0	11.8632	4.08158	5.44737	313.507	205.794	186.336	200.87	211.605	179.139	231.545	210.628		203.273	198.085	207.656	121.545	117.676	98.3868	96.4421	84.0447	118.6	153.899	123.371	104.366
144.667	5.29605	215.863	111.871	134.581					145	-1.79474	1.21579	16.4816	-0.418421	4.13947	1.42105	12.4974	0	12.1132	4.37368	5.53684	314.204	206.264	186.644	201.393	212.128	179.574	232.122	210.978		203.971	198.802	208.203	121.868	117.968	98.6368	96.5447	84.2553	118.537	154.285	123.676	104.763
145	5.35813	216.394	112.057	134.943					145.333	-1.77105	0.836842	16.4368	-0.363158	4.13421	1.42105	12.4921	0	12.2526	4.13421	5.64474	314.987	206.763	187.076	201.929	212.651	180.034	232.488	211.615		204.531	199.119	208.658	122.1	118.253	98.8737	96.8816	84.5895	118.768	154.71	124.047	105.168
145.333	5.31579	216.9	112.333	135.344					145.667	-1.89868	0.863158	16.3605	-0.357895	4.16053	1.3079	12.2395	0	12.1	3.82895	5.35526	315.792	207.208	187.607	202.454	213.148	180.416	232.921	211.988		204.982	199.311	209.089	122.253	118.439	99.1184	97.3342	84.8263	119.155	155.042	124.318	105.518
145.667	5.20562	217.361	112.61	135.661					146	-1.86842	0.839474	16.2421	-0.321053	4.17105	1.31579	12.3895	0	12	3.90263	5.43684	316.568	207.658	188.046	203.015	213.595	180.706	233.511	212.519		205.562	199.95	209.597	122.566	118.737	99.3421	97.4316	85.1842	119.334	155.408	124.718	105.797
146	5.23971	217.889	112.854	136.01					146.333	-1.87105	1.56316	16.2868	-0.326316	4.12632	1.41842	12.3868	0	12.1684	4	5.32895	317.428	208.117	188.515	203.569	214.199	181.278	233.81	212.858		206.002	200.449	209.936	122.84	119.055	99.5289	97.6605	85.2974	120.005	155.806	125.071	105.945
146.333	5.3189	218.383	113.153	136.309					146.667	-1.9329	1.83421	16.3263	-0.360526	4.32632	1.38947	12.5974	0	11.9395	3.97368	5.37632	318.247	208.588	189.045	204.006	214.826	181.771	234.142	213.55		206.535	200.928	210.465	123.09	119.266	99.6974	98.0079	85.5579	119.939	156.238	125.308	106.237
146.667	5.35203	218.923	113.348	136.629					147	-2	1.85263	16.3342	-0.336842	4.3921	1.40526	12.4263	0	12.1368	4.02368	5.59737	318.981	209.265	189.461	204.547	215.263	182.16	234.708	213.875		206.999	201.582	211.15	123.46	119.59	100.01	98.0947	85.8842	120.395	156.691	125.713	106.534
147	5.39976	219.459	113.661	137.014					147.333	-1.98553	3.05	16.5579	-0.302632	4.37632	1.32105	12.4526	0	12.1053	4.06579	5.61842	319.82	209.78	189.774	205.092	215.799	182.622	235.042	214.452		207.545	201.978	211.698	123.671	119.803	100.179	98.4553	86.3421	120.542	157.05	125.992	106.684
147.333	5.52811	219.969	113.921	137.277					147.667	-1.99079	2.99474	16.4711	-0.355263	4.27632	1.42895	12.7921	0	12.3579	4.02632	5.42368	320.671	210.173	190.31	205.569	216.266	182.979	235.406	215.035		208.198	202.31	212.022	123.871	120.003	100.463	98.8316	86.5079	120.747	157.324	126.292	106.955
147.667	5.54366	220.454	114.159	137.559					148	-2.125	3.45526	16.3895	-0.381579	4.44474	1.3	12.7553	0	12.3526	3.94737	5.47895	321.477	210.777	190.747	206.062	216.82	183.455	235.89	215.312		208.627	202.804	212.548	124.347	120.34	100.763	98.8105	86.7474	121.016	157.855	126.7	107.213
148	5.58242	220.961	114.426	137.958					148.333	-2.04605	3.94474	16.3974	-0.252632	4.41316	1.32895	12.6816	0	12.4526	3.92632	5.5579	322.221	211.239	191.059	206.64	217.37	183.894	236.153	215.874		209.187	203.333	213.095	124.558	120.51	100.863	99.1316	86.8895	121.392	158.002	126.953	107.395
148.333	5.62835	221.465	114.646	138.152					148.667	-1.79474	4.0579	16.3605	-0.223684	4.51579	1.32632	12.9026	0	12.2395	4.02368	5.47632	323.037	211.615	191.685	207.196	217.807	184.253	236.573	216.313		209.544	203.761	213.567	124.876	120.787	101.176	99.3605	86.9816	121.76	158.422	127.171	107.703
148.667	5.68254	221.946	114.912	138.467					149	-1.79079	4.54737	16.2789	-0.228947	4.55526	1.36053	12.7605	0	12.2632	4.20789	5.43421	323.996	212.073	192.056	207.731	218.318	184.759	236.856	216.772		210.139	204.534	214.025	125.124	120.953	101.397	99.5868	87.321	121.837	158.832	127.463	107.99
149	5.72476	222.483	115.125	138.797					149.333	-1.93947	3.5	16.5632	-0.228947	4.51053	1.33158	12.6053	0	12.3605	4.32895	5.55526	324.765	212.653	192.561	208.218	218.856	185.217	237.347	217.238		210.673	205.038	214.512	125.353	121.171	101.626	99.8342	87.7158	122.245	159.157	127.76	108.197
149.333	5.65383	223.012	115.413	139.073					149.667	-2.05132	2.60263	16.5789	-0.142105	4.71579	1.28158	12.4868	0	12.3789	4.33947	5.59211	325.548	213.065	193.001	208.82	219.417	185.628	237.749	217.475		211.202	205.695	214.992	125.54	121.497	101.866	100.082	87.8	122.416	159.509	128.026	108.45
149.667	5.58696	223.513	115.622	139.364					150	-2.15789	2.91842	16.6	-0.173684	4.5	1.19474	12.579	0	12.3579	4.21579	5.42895	326.434	213.553	193.63	209.32	219.856	186.069	238.142	217.955		211.629	206.29	215.535	125.913	121.737	102.074	100.321	87.9368	122.642	159.914	128.408	108.787
150	5.55933	224.042	115.859	139.738					150.333	-2.16316	2.9579	16.3289	-0.147368	4.66053	1.28947	12.8053	0	12.25	4.07105	5.51053	327.136	214.019	193.928	209.872	220.464	186.642	238.684	218.397		212.127	206.662	216.067	126.16	121.987	102.171	100.561	88.2711	122.992	160.584	128.889	109.355
150.333	5.58158	224.55	116.112	140.311					150.667	-2.27105	2.7	16.3921	-0.105263	4.71316	1.22632	12.8421	0	12.4474	4.21842	5.5579	327.699	214.483	194.338	210.356	220.945	187.017	239	219.015		212.601	207.304	216.534	126.508	122.284	102.382	100.597	88.4053	123.342	160.777	129.137	109.429
150.667	5.58947	225.031	116.342	140.482					151	-1.98026	2.29737	16.5684	-0.00263158	4.73158	1.09737	12.8553	0	12.2579	4.37895	5.93158	328.484	214.925	194.715	210.875	221.39	187.366	239.465	219.383		213.065	207.964	217.222	126.76	122.563	102.679	100.955	88.579	123.234	160.973	129.355	109.634
151	5.64725	225.537	116.55	140.689					151.333	-1.99342	3.19737	16.479	-0.0578947	4.79474	1.25	12.85	0	12.3342	4.08947	5.91579	329.18	215.516	195.135	211.352	221.911	187.665	239.952	219.916		213.542	208.024	217.675	126.953	122.75	102.868	101.316	88.7763	123.837	161.314	129.603	109.889
151.333	5.72117	225.993	116.839	140.97					151.667	-1.96974	3.29737	16.6132	-0.0289474	4.58158	1.26316	12.8316	0	12.3974	4.33684	5.81053	330.057	215.903	195.568	211.854	222.403	188.127	240.41	220.386		214.116	208.83	218.088	127.295	123.055	102.984	101.532	89.2789	123.955	161.589	129.916	110.108
151.667	5.74294	226.527	117.105	141.239					152	-2.07632	3.90526	16.3816	0.0868421	4.7	1.29474	12.9553	0	12.3605	4.50263	5.77105	330.861	216.404	196.059	212.457	222.938	188.575	240.736	220.862		214.697	209.447	218.592	127.492	123.258	103.176	101.674	89.5474	124.46	161.799	130.211	110.266
152	5.83038	227.062	117.357	141.46					152.333	-2.0829	3.92632	16.5868	-0.0368421	4.77895	1.20526	12.7368	0	12.6	4.45263	5.87368	331.575	217.04	196.443	213.064	223.464	189.083	241.108	221.223		215.124	209.874	219.196	127.779	123.524	103.405	102.087	89.8395	124.795	162.204	130.491	110.537
152.333	5.83122	227.568	117.66	141.779					152.667	-2.22368	3.99474	16.7211	-0.0131579	4.91053	1.19737	12.7553	0	12.6342	4.70263	5.8079	332.429	217.593	196.928	213.578	224.009	189.527	241.486	221.723		215.753	210.54	219.592	128.113	123.8	103.666	102.253	90.0026	125.032	162.56	130.883	110.805
152.667	5.87368	228.11	117.9	142.118					153	-2.26184	1.57632	16.8816	-0.0421053	5.01316	1.27368	12.6868	0	12.4658	4.69737	5.83158	333.292	218.351	197.352	214.09	224.489	190	241.851	222.09		216.112	210.92	220.009	128.408	124.1	103.942	102.634	90.2132	125.168	163.006	131.138	111.074
153	5.65754	228.601	118.166	142.441					153.333	-2.15921	2.42105	16.5053	-0.0578947	5.04211	1.22632	12.8132	0	12.5105	4.51842	5.91579	334.068	218.937	197.783	214.62	225.042	190.457	242.274	222.517		216.569	211.453	220.547	128.584	124.221	104.037	103.245	90.8342	125.484	163.218	131.315	111.176
153.333	5.73026	229.12	118.49	142.605					153.667	-2.05658	3.40526	16.5132	-0.00263158	4.95263	1.13421	12.9079	0	12.4184	4.7	5.7579	335.068	219.341	198.269	215.088	225.525	190.889	242.804	223.076		217.02	212.128	220.987	128.821	124.526	104.297	103.439	91.1026	125.955	163.603	131.697	111.471
153.667	5.82022	229.659	118.779	142.959					154	-2.23947	3.67105	16.8526	-0.0236842	4.88947	1.10526	13.0026	0	12.4842	4.82895	5.86316	335.594	219.818	198.743	215.66	226.031	191.274	243.282	223.684		217.66	212.757	221.545	129.076	124.745	104.574	103.753	91.1158	126.316	163.935	131.972	111.66
154	5.88947	230.191	119.018	143.224					154.333	-2.28947	4.05526	16.4974	-0.0210526	4.86579	1.07632	13.0974	0	12.3711	4.91053	5.83421	336.457	220.32	199.171	216.126	226.503	191.724	243.694	224.119		218.063	213.255	222.008	129.466	125.024	104.818	103.934	91.7	126.432	164.397	132.262	111.992
154.333	5.89258	230.681	119.317	143.585					154.667	-2.40658	3.22368	16.7	0.0184211	4.96316	1.15263	13.0632	0	12.5553	4.72632	6.04737	337.229	220.914	199.811	216.678	227.07	192.179	244.159	224.536		218.67	213.628	222.658	129.718	125.311	105.061	104.232	91.8263	126.861	164.729	132.62	112.221
154.667	5.86328	231.235	119.59	143.892					155	-2.33684	3.96316	16.4816	0.0736842	4.87895	1.04737	13.0132	0	12.6	4.68158	5.75263	338.036	221.382	200.178	217.201	227.502	192.6	244.44	224.943		219.2	214.134	222.978	129.947	125.582	105.25	104.326	92.1895	127.066	165.092	132.94	112.526
155	5.87512	231.695	119.815	144.221					155.333	-2.18816	3.46842	16.7632	0.00526316	4.88947	1.08421	13.1974	0	12.4316	4.64474	5.79211	338.914	221.77	200.524	217.672	228.092	193.074	244.938	225.448		219.609	214.572	223.511	130.187	125.866	105.5	104.605	92.0579	127.171	165.457	133.112	112.85
155.333	5.85706	232.198	119.986	144.508					155.667	-2.2	2.38947	16.8474	-0.0210526	4.93421	1.30263	12.9974	0	12.6816	4.74474	5.80263	339.681	222.276	201.021	218.166	228.647	193.555	245.277	225.862		220.132	215.135	223.992	130.434	126.079	105.679	104.726	92.3132	127.476	165.798	133.532	113.047
155.667	5.7945	232.709	120.207	144.827					156	-2.1079	2.47368	16.8237	0.126316	5.04474	1.32895	12.9763	0	12.6158	4.50526	6.11316	340.609	222.714	201.445	218.759	229.125	193.947	245.636	226.266		220.582	215.444	224.658	130.676	126.282	105.889	105.016	92.5263	127.85	166.241	133.831	113.308
156	5.8378	233.203	120.462	145.162					156.333	-2.32237	1.91842	16.8553	0.2	5.04737	1.17105	13.2842	0	12.529	4.7	5.98684	341.392	222.975	201.769	219.323	229.61	194.313	245.913	226.833		221.117	215.986	225.129	131.005	126.6	106.24	105.418	92.7053	128.084	166.647	134.165	113.642
156.333	5.79079	233.674	120.764	145.52					156.667	-2.3579	2.89474	16.9184	0.239474	5.17368	1.32632	13.1684	0	12.7289	4.4921	6.07105	342.047	223.602	202.323	219.851	230.207	194.775	246.325	227.369		221.711	216.379	225.595	131.297	126.932	106.413	105.637	92.7711	128.54	167.063	134.56	113.792
156.667	5.91316	234.203	121.02	145.84					157	-2.34868	2.91842	16.7737	0.181579	5.30263	1.30526	13.0342	0	12.6368	4.51316	5.98684	342.68	224.086	202.75	220.371	230.633	195.218	246.737	227.609		222.152	216.984	225.969	131.576	127.134	106.66	105.821	93.0447	128.782	167.288	134.791	114.108
157	5.8829	234.658	121.258	146.097					157.333	-2.41184	1.78947	16.8105	0.205263	5.25	1.07632	13.1316	0	12.829	4.46842	5.91316	343.439	224.509	203.264	220.927	231.205	195.659	246.982	228.097		222.821	217.332	226.425	131.784	127.384	106.861	105.984	93.2947	128.971	167.618	135.157	114.366
157.333	5.75395	235.156	121.468	146.415					157.667	-2.25	1.28421	16.679	0.23421	5.30526	0.931579	13.0211	0	12.9763	4.66842	6.01053	344.371	225.049	203.699	221.421	231.635	196.073	247.241	228.541		223.326	217.886	226.987	132.058	127.59	107.01	106.34	93.4474	129.053	167.982	135.405	114.55
157.667	5.72584	235.662	121.671	146.681					158	-2.35	1.3	16.7342	0.171053	4.99737	1.01053	13.0105	0	12.7579	4.34474	6.1421	344.952	225.486	204.208	221.853	232.202	196.511	247.822	228.984		223.722	218.302	227.5	132.353	127.847	107.332	106.353	93.7737	129.403	168.486	135.753	114.737
158	5.68086	236.145	121.932	147.027					158.333	-2.39342	1.6079	16.7316	0.197368	5.35	1.05263	13.3263	0	12.8421	4.37895	6.14737	345.883	226.234	204.484	222.444	232.681	196.831	248.034	229.613		224.259	218.804	228.033	132.721	128.213	107.542	106.805	94.3	129.974	168.848	136.041	115.118
158.333	5.77189	236.668	122.348	147.371					158.667	-2.26447	0.765789	17.1974	0.226316	5.47632	1.11579	13.1895	0	12.9237	4.52368	6.18421	346.721	226.461	205.075	223.016	233.247	197.414	248.473	230.001		224.874	219.304	228.616	132.955	128.476	107.753	106.955	94.2868	129.829	169.118	136.362	115.342
158.667	5.79749	237.205	122.465	147.643					159	-2.27632	1.05526	16.9684	0.242105	5.46842	1.12895	13.2895	0	12.8079	4.34474	6.05526	347.407	227.199	205.52	223.504	233.744	197.807	248.877	230.481		225.213	219.681	229.016	133.282	128.708	107.918	107.166	94.5921	130.005	169.43	136.672	115.616
159	5.77536	237.682	122.7	147.941					159.333	-2.29342	1.6	16.9868	0.292105	5.48158	0.91579	13.1237	0	13.0447	4.55	5.9921	348.327	227.44	205.702	224.012	234.228	198.246	249.278	230.853		225.886	220.381	229.394	133.511	128.85	108.126	107.439	94.6816	130.4	169.659	136.975	115.845
159.333	5.82979	238.164	122.923	148.195					159.667	-2.42237	1.29474	17.1	0.286842	5.33684	1.11579	13.2132	0	13.0158	4.7579	6.11316	349.087	227.98	206.27	224.589	234.744	198.612	249.797	231.375		226.25	221.011	230.032	133.745	129.176	108.424	107.655	94.8789	130.824	170.051	137.237	116.126
159.667	5.85299	238.709	123.206	148.506					160	-2.46579	0.560526	17.1842	0.276316	5.57105	1.12895	13.1342	0	12.8737	4.85263	6.18158	349.915	228.421	206.673	225.079	235.266	199.129	250.049	231.898		226.739	221.577	230.695	134.121	129.542	108.65	107.91	95.0921	131.155	170.542	137.647	116.495
160	5.79235	239.227	123.5	148.929					160.333	-2.40132	0.273684	16.9211	0.352632	5.66579	1.01053	13.2605	0	13.1184	5.0079	6.14737	350.672	228.862	207.177	225.633	235.799	199.57	250.468	232.449		227.364	222.36	230.994	134.31	129.708	108.818	108.208	95.6158	131.255	170.823	137.826	116.608
160.333	5.79988	239.764	123.741	149.121					160.667	-2.42632	0.757895	17.0789	0.363158	5.61053	1.09211	12.971	0	12.9605	4.9921	6.21053	351.337	229.41	207.546	226.235	236.288	199.973	250.987	232.696		227.788	222.907	231.5	134.545	129.963	109.024	108.537	95.9237	131.605	171.079	138.219	116.792
160.667	5.83206	240.247	124.022	149.398					161	-2.46184	1.81579	17.0132	0.371053	5.72895	1.08684	12.9079	0	12.9947	4.91579	6.13421	352.218	229.87	208.169	226.759	236.826	200.458	251.257	233.021		228.263	223.283	232.086	134.847	130.263	109.303	108.49	96.0184	131.666	171.404	138.473	117.171
161	5.90801	240.751	124.186	149.718					161.333	-2.54737	1.80526	17.0289	0.497368	5.7	1.08947	13.1447	0	12.829	4.96316	6.33947	352.835	230.309	208.467	227.411	237.268	200.879	251.503	233.675		228.762	223.79	232.514	134.989	130.516	109.474	108.779	96.2658	132.005	171.68	138.838	117.389
161.333	5.93588	241.224	124.427	150.004					161.667	-2.33553	2.46053	17.0263	0.421053	5.73158	0.960526	13.0474	0	13.0763	5.18158	6.53947	353.661	230.908	208.956	227.86	237.695	201.344	251.925	234.116		229.29	224.435	233.246	135.347	130.782	109.716	109.066	96.5474	132.147	172.218	139.152	117.682
161.667	6.05203	241.772	124.689	150.386					162	-2.55921	1.3	17.1421	0.460526	5.71316	0.921053	12.9526	0	12.9316	4.87105	6.2579	353.941	231.359	209.505	228.338	238.173	201.726	252.295	234.5		229.831	224.666	233.546	135.65	131.089	109.96	109.176	96.8026	132.205	172.578	139.484	117.889
162	5.86017	242.176	124.903	150.686					162.333	-2.51974	1.15	17.2789	0.415789	5.90789	1.12368	13.1237	0	12.8842	4.83684	6.32632	354.815	231.8	209.919	228.833	238.797	202.224	252.661	234.974		230.324	225.189	234.088	135.824	131.261	110.095	109.521	96.95	132.79	172.772	139.672	118.111
162.333	5.91328	242.698	125.162	150.887					162.667	-2.56711	1.74474	17.3579	0.431579	6.11579	1.27368	13.1579	0	12.921	4.92105	6.29211	355.541	232.312	210.388	229.387	239.478	202.807	253.046	235.425		230.814	225.601	234.579	136.082	131.463	110.16	109.895	97.1553	133.205	173.097	139.899	118.253
162.667	6.00825	243.221	125.415	151.118					163	-2.48816	1.56842	17.3289	0.502632	5.97368	1.15526	13.15	0	13.0158	4.87632	6.40789	356.316	232.858	210.865	229.96	239.889	203.153	253.521	235.952		231.345	226.101	235.109	136.456	131.763	110.49	110.071	97.4526	133.345	173.517	140.233	118.561
163	5.99725	243.738	125.685	151.472					163.333	-2.51974	2.33684	17.3526	0.497368	5.95526	1.14737	13.0632	0	13.2316	4.83421	6.45	357.017	233.42	211.218	230.385	240.407	203.605	253.771	236.409		231.803	226.817	235.681	136.773	131.971	110.671	110.492	97.7737	133.297	173.839	140.52	118.779
163.333	6.08194	244.235	125.918	151.748					163.667	-2.46579	2.09474	17.0447	0.544737	6.00526	0.939474	13.2816	0	13.0947	5.0579	6.20263	357.827	233.963	211.532	230.883	240.821	204.012	254.226	236.986		232.32	227.338	236.06	136.994	132.274	110.929	110.676	98.1395	133.8	174.3	140.825	119.061
163.667	6.04426	244.729	126.224	152.097					164	-2.44737	2.17368	17.2789	0.507895	6.08684	0.881579	13.2711	0	13.2263	5.3079	6.30263	358.563	234.532	212.185	231.432	241.376	204.417	254.458	237.433		232.816	227.93	236.584	137.238	132.56	111.2	111.118	98.4237	134.063	174.616	140.987	119.247
164	6.1079	245.252	126.522	152.319					164.333	-2.47763	2.27632	17.2868	0.610526	5.96316	0.989474	13.1474	0	13.1868	5.13421	6.44737	359.297	235.028	212.537	232.024	241.934	204.824	254.822	237.836		233.335	228.32	237.129	137.473	132.782	111.455	111.389	98.6447	134.595	175.005	141.329	119.54
164.333	6.09773	245.74	126.812	152.66					164.667	-2.55395	2.14474	17.2342	0.547368	6.00526	0.860526	13.0474	0	13.3553	5.04211	6.46316	360.108	235.395	212.876	232.52	242.412	205.232	255.192	238.211		233.901	228.745	237.54	137.728	133.105	111.65	111.747	98.9395	134.866	175.414	141.799	119.747
164.667	6.06639	246.198	127.094	153.022					165	-2.62368	1.26316	17.4237	0.621053	5.95263	1.00263	13.2316	0	13.3184	5.08684	6.47632	360.888	235.99	213.198	233.104	242.955	205.702	255.407	238.775		234.339	229.308	238.114	138.029	133.384	111.887	111.953	99.1368	135.221	175.753	142.174	119.982
165	6.01316	246.712	127.357	153.338					165.333	-2.59211	0.976316	17.3289	0.668421	6.22632	0.860526	13.1947	0	13.0632	4.92105	6.31053	361.62	236.529	213.915	233.692	243.41	206.127	255.775	239.241		234.772	229.733	238.567	138.36	133.776	112.174	111.866	99.3237	135.374	176.158	142.547	120.366
165.333	5.94115	247.221	127.567	153.725					165.667	-2.57105	1.51053	17.15	0.563158	6.2421	0.881579	13.1553	0	13.3316	4.72105	6.47368	362.279	237.004	214.341	234.168	243.976	206.521	256.213	239.707		235.303	230.023	239.06	138.653	133.895	112.329	111.979	99.2395	135.589	176.515	142.79	120.479
165.667	6.00096	247.695	127.703	153.963					166	-2.40395	1.07632	17.2553	0.636842	6.04737	0.886842	13.2342	0	13.1605	4.96316	6.40526	363.053	237.456	214.933	234.671	244.54	207.07	256.516	240.167		235.848	230.687	239.585	138.86	134.161	112.474	112.255	99.4395	135.705	176.903	143.006	120.682
166	5.9738	248.234	127.904	154.232					166.333	-2.54342	-0.139474	17.2921	0.663158	6.22105	0.884211	13.1737	0	13.2921	4.97895	6.49474	363.717	237.88	215.314	235.178	244.97	207.446	256.925	240.602		236.272	231.098	239.927	139.179	134.484	112.721	112.66	99.9368	136.171	177.299	143.404	121.013
166.333	5.87787	248.671	128.281	154.607					166.667	-2.57763	0.321053	17.4079	0.594737	6.29737	0.968421	13.2579	0	13.3184	4.87368	6.38158	364.363	238.39	215.7	235.655	245.536	207.96	257.187	241.219		236.828	231.709	240.591	139.488	134.726	112.91	112.984	100.147	136.513	177.69	143.736	121.326
166.667	5.93098	249.199	128.55	154.952					167	-2.67368	0.452632	17.5	0.702632	6.20789	0.886842	13.2316	0	13.3395	5.01053	6.35	365.07	239.005	216.153	236.298	245.921	208.322	257.545	241.64		237.349	232.293	241.041	139.814	134.984	113.253	113.132	100.245	136.732	178.123	144.107	121.55
167	5.95239	249.699	128.782	155.295					167.333	-2.84737	1.21842	17.5184	0.723684	6.26053	0.989474	13.3079	0	13.2737	5.06579	6.5079	365.607	239.456	216.578	236.844	246.535	208.757	258.057	242.077		237.855	232.918	241.558	139.94	135.203	113.368	113.253	100.547	136.937	178.341	144.366	121.724
167.333	6.05	250.208	128.963	155.512					167.667	-2.85658	1.18158	17.65	0.721053	6.20526	0.85	13.3316	0	13.071	4.84474	6.45263	366.32	240.035	217.112	237.276	247.021	209.174	258.468	242.48		238.263	233.27	241.995	140.27	135.466	113.576	113.624	100.918	137.071	178.704	144.663	121.984
167.667	5.99797	250.679	129.243	155.819					168	-2.72368	1.20526	17.4447	0.707895	6.46842	0.921053	13.3447	0	13.3632	5	6.47105	366.88	240.47	217.504	237.755	247.587	209.67	258.663	242.968		238.852	233.858	242.5	140.546	135.639	113.921	114.084	101.226	137.692	179.051	144.963	122.245
168	6.0488	251.16	129.607	156.121					168.333	-2.68816	1.47368	17.6132	0.747368	6.47105	0.873684	13.3658	0	13.3579	4.87105	6.60526	367.538	240.763	217.927	238.254	248.024	210.119	259.071	243.416		239.309	234.099	243.112	140.776	135.808	114.061	114.213	101.176	137.821	179.27	145.263	122.392
168.333	6.09486	251.608	129.731	156.344					168.667	-2.5	0.947368	17.4921	0.742105	6.52632	0.763158	13.3526	0	13.3579	4.71579	6.53947	368.311	241.46	218.329	238.772	248.583	210.591	259.541	243.829		239.956	234.509	243.569	140.975	136.082	114.184	114.713	101.626	137.989	179.6	145.447	122.597
168.667	6.03206	252.137	130.017	156.583					169	-2.67237	0.997368	17.4816	0.757895	6.47895	0.792105	13.3553	0	13.35	4.83947	6.38947	368.873	241.763	218.865	239.328	249.062	210.993	259.899	244.382		240.43	235.176	244.048	141.232	136.389	114.482	115.061	102.126	138.247	179.902	145.727	122.913
169	6.01926	252.625	130.345	156.882					169.333	-2.6671	1.18947	17.4026	0.757895	6.43158	0.860526	13.5474	0	13.3605	4.7	6.58947	369.375	242.312	219.295	239.846	249.634	211.43	260.289	244.816		241.047	235.488	244.536	141.46	136.703	114.726	115.153	102.245	138.534	180.262	146.032	123.208
169.333	6.05754	253.102	130.559	157.202					169.667	-2.50526	1.23421	17.5316	0.821053	6.46316	0.857895	13.6158	0	13.3368	4.51842	6.66579	369.989	242.79	219.778	240.428	250.11	211.788	260.688	245.265		241.444	236.063	245.156	141.79	136.933	114.924	115.345	102.187	138.897	180.653	146.323	123.439
169.667	6.08876	253.595	130.768	157.507					170	-2.80263	1.28421	17.6237	0.847368	6.54737	0.844737	13.5658	0	13.3789	4.58158	6.45526	370.546	243.386	220.26	240.925	250.566	212.224	261.037	245.667		241.898	236.44	245.597	141.961	137.077	115.163	115.861	102.645	139.208	180.949	146.562	123.666
170	6.0701	254.054	131.074	157.761					170.333	-2.63947	1.13684	17.5263	0.894737	6.65	1.01053	13.5474	0	13.4	4.64737	6.76579	371.162	243.891	220.653	241.522	251.144	212.7	261.465	246.287		242.384	236.963	246.218	142.267	137.311	115.387	116.158	103.163	139.705	181.331	146.843	123.816
170.333	6.13971	254.586	131.421	158.032					170.667	-2.63421	1.3079	17.7526	0.910526	6.65263	0.873684	13.4526	0	13.5447	4.47105	6.62895	371.779	244.447	221.081	242.035	251.616	213.129	261.87	246.64		242.99	237.198	246.675	142.582	137.612	115.653	116.516	103.284	139.611	181.75	147.259	124.142
170.667	6.13445	255.047	131.631	158.419					171	-2.70395	0.655263	17.6474	0.992105	6.53158	0.918421	13.5395	0	13.5474	4.74737	6.90526	372.285	245.03	221.369	242.573	252.092	213.641	262.173	247.18		243.506	237.866	247.266	142.795	137.853	115.847	116.721	103.366	140.045	181.988	147.532	124.466
171	6.11113	255.548	131.86	158.697					171.333	-2.63289	0.202632	17.521	0.989474	6.67632	0.871053	13.6737	0	13.7368	4.48158	6.6	372.749	245.419	221.754	243.052	252.689	214.062	262.552	247.644		244.005	238.294	247.56	143.174	138.13	116.058	116.65	103.424	140.29	182.468	147.887	124.747
171.333	6.06735	255.985	132.043	159.069					171.667	-2.57763	-0.0921053	17.9184	0.960526	6.66316	0.905263	13.6868	0	13.7395	4.63947	6.7421	373.078	245.895	222.506	243.558	253.156	214.529	262.843	248.144		244.497	238.842	248.108	143.44	138.459	116.303	116.818	103.674	140.297	182.806	148.198	124.995
171.667	6.10012	256.474	132.254	159.368					172	-2.51053	1.03684	17.5447	0.973684	6.84211	0.910526	13.7895	0	13.7947	4.75	6.81579	373.555	246.255	222.854	244.128	253.702	215.035	263.292	248.68		244.955	239.369	248.702	143.62	138.581	116.45	117.176	103.763	140.503	183.077	148.409	125.182
172	6.22943	256.962	132.438	159.591					172.333	-2.7921	1.3921	17.6474	1.01053	6.65526	0.805263	13.9	0	13.829	5.0079	6.76842	373.809	246.644	223.478	244.649	254.139	215.35	263.724	249.121		245.505	240.189	249.135	143.904	138.878	116.732	117.311	104.147	141.013	183.504	148.787	125.54
172.333	6.26029	257.436	132.753	159.979					172.667	-2.76974	1.82368	17.6632	0.986842	6.83684	0.721053	13.8342	0	13.7947	4.8079	6.89737	374.195	247.099	223.836	245.145	254.659	215.82	264.12	249.593		246.061	240.51	249.742	144.147	139.081	116.926	117.553	104.379	141.053	183.799	149.101	125.758
172.667	6.29294	257.894	132.945	160.254					173	-2.78816	2.31842	17.8316	1.03421	6.87895	0.807895	13.8	0	13.7921	4.67368	6.86316	374.602	247.467	224.196	245.666	255.198	216.178	264.429	249.953		246.554	240.919	250.146	144.442	139.342	117.21	117.716	104.542	141.505	184.165	149.383	125.963
173	6.34725	258.305	133.215	160.539					173.333	-2.68553	1.53684	17.9263	1.03947	6.8079	0.739474	13.8737	0	13.6342	4.90789	7.02895	375.018	248.085	224.733	246.162	255.69	216.639	264.771	250.63		247.089	241.487	250.74	144.765	139.66	117.389	117.992	104.858	141.645	184.556	149.762	126.195
173.333	6.30514	258.827	133.473	160.873					173.667	-2.63026	0.681579	17.9237	1.06316	7.01053	0.868421	13.9079	0	13.829	4.76842	6.83158	375.408	248.424	225.095	246.711	256.206	217.113	265.171	250.975		247.596	241.889	251.168	144.965	139.818	117.584	118.466	104.997	141.995	184.855	150.031	126.324
173.667	6.25706	259.255	133.726	161.105					174	-2.73158	1.61316	17.7263	1.06316	7.01579	0.813158	13.921	0	13.8158	4.56053	6.79211	375.688	249.226	225.404	247.305	256.684	217.502	265.585	251.23		248.036	242.279	251.531	145.24	140.006	117.774	118.474	105.508	142.329	185.135	150.257	126.345
174	6.29904	259.684	133.977	161.281					174.333	-2.70132	1.56316	17.75	1.04474	6.98684	0.863158	13.8421	0	13.7921	4.80263	7.01316	376.146	249.805	226.048	247.793	257.19	217.966	266.012	251.794		248.502	243.008	252.047	145.658	140.395	118.171	118.782	105.526	142.576	185.451	150.644	126.734
174.333	6.3305	260.215	134.273	161.645					174.667	-2.90658	1.31316	17.8737	1.07895	7.08947	0.792105	13.6395	0	13.779	4.8079	6.84474	376.354	250.286	226.603	248.318	257.713	218.414	266.363	252.163		249.02	243.613	252.608	145.889	140.619	118.303	119.189	105.637	142.918	185.787	150.905	126.926
174.667	6.28242	260.683	134.514	161.908					175	-2.83816	2.38684	17.8184	1.07368	6.77895	0.776316	13.7289	0	13.9526	4.70263	6.71842	376.624	250.748	226.943	248.798	258.21	218.887	266.623	252.712		249.536	243.94	253.114	146.134	140.871	118.532	119.442	105.924	142.808	186.27	151.249	127.226
175	6.34055	261.108	134.707	162.284					175.333	-2.84474	2.72105	17.7342	1.05	7.18158	0.760526	13.5947	0	13.8947	4.57105	6.71842	376.889	251.306	227.375	249.237	258.764	219.335	267.1	253.073		250.063	244.524	253.472	146.428	141.143	118.713	119.71	106.105	143.463	186.665	151.523	127.563
175.333	6.37416	261.563	135.016	162.619					175.667	-2.86316	1.48421	17.8184	1.12895	7.05	0.776316	13.7842	0	13.9632	4.36842	6.83158	377.15	251.791	227.917	249.787	259.254	219.734	267.511	253.514		250.567	244.811	254.087	146.62	141.33	118.861	120.16	106.55	143.71	186.961	151.706	127.729
175.667	6.28445	262.016	135.294	162.834					176	-2.67632	1.37632	17.7263	1.15263	7.05526	0.763158	13.7947	0	13.9789	4.27368	6.94474	377.732	252.27	228.338	250.346	259.748	220.167	267.789	254.108		251.087	245.337	254.617	146.917	141.627	119.121	120.426	107.005	143.984	187.3	152.056	128.034
176	6.27584	262.508	135.602	163.165					176.333	-2.81053	1.69474	17.8553	1.17895	7.23947	0.894737	13.7289	0	13.8	4.49474	6.91316	377.841	252.654	228.69	250.848	260.314	220.687	268.119	254.595		251.514	245.91	254.899	147.136	141.85	119.342	120.54	106.887	144.058	187.635	152.324	128.224
176.333	6.34258	262.921	135.724	163.429					176.667	-2.83947	2.05526	17.8368	1.22368	7.31316	0.768421	13.9	0	14.0684	4.47105	6.78158	377.985	253.253	229.02	251.389	260.746	221.131	268.487	255.068		252.076	246.197	255.432	147.462	142.129	119.537	120.861	107.132	144.511	187.989	152.69	128.558
176.667	6.4012	263.349	136.027	163.781					177	-2.83026	1.54211	18.1105	1.14474	7.3079	0.597368	13.9763	0	13.9632	4.66842	7.01053	378.185	253.819	229.466	251.839	261.265	221.603	268.922	255.667		252.538	246.942	256.094	147.773	142.433	119.732	121.245	107.51	144.868	188.376	153.055	128.79
177	6.40323	263.854	136.349	164.109					177.333	-2.86579	1.47632	18.1184	1.09737	7.21579	0.663158	13.75	0	13.9605	4.71842	7.03158	378.392	254.174	229.93	252.373	261.801	222.045	269.389	255.845		253.053	247.311	256.69	147.998	142.731	119.932	121.571	107.65	145.063	188.727	153.335	129.013
177.333	6.38804	264.278	136.579	164.394					177.667	-3.05132	1.45263	17.7553	1.16316	7.50526	0.731579	13.7316	0	14.0605	4.52895	6.97632	378.575	254.61	230.452	253	262.356	222.534	269.815	256.375		253.641	247.918	257.148	148.395	142.989	120.247	121.784	108.029	145.276	189.161	153.684	129.463
177.667	6.364	264.771	136.875	164.804					178	-2.93158	1.22895	17.9105	1.28158	7.43947	0.755263	13.821	0	13.9947	4.56842	6.99474	378.705	255.226	230.931	253.482	262.843	222.956	270.069	256.764		254.067	248.336	257.692	148.522	143.057	120.392	121.926	108.234	145.589	189.364	153.88	129.634
178	6.37464	265.193	137.042	164.994					178.333	-2.86842	1.56579	17.9474	1.33947	7.51053	0.718421	13.9658	0	13.9605	4.77368	7.04211	378.912	255.676	231.372	254.081	263.369	223.363	270.458	257.13		254.572	248.791	258.149	148.731	143.292	120.584	122.271	108.324	145.697	189.663	154.147	129.85
178.333	6.44665	265.63	137.239	165.255					178.667	-2.84079	2	17.8842	1.37368	7.56316	0.721053	13.9395	0	13.8974	4.71842	7.12368	378.976	256.031	231.875	254.57	263.871	223.81	270.822	257.57		255.11	249.373	258.598	148.986	143.458	120.726	122.516	108.563	146.226	189.967	154.317	130.024
178.667	6.49557	266.06	137.501	165.471					179	-2.99342	2.16316	17.9632	1.4	7.56842	0.710526	14.1105	0	14.1526	4.61579	7.07632	379.121	256.67	232.344	255.084	264.33	224.265	271.017	258.11		255.582	249.667	259.026	149.279	143.727	121.139	122.647	108.876	146.503	190.418	154.649	130.305
179	6.52141	266.479	137.784	165.826					179.333	-3.06316	1.71579	17.9368	1.3921	7.53947	0.531579	13.9526	0	14.2632	4.67895	6.98421	379.087	257.255	232.771	255.564	264.834	224.641	271.64	258.552		256.115	250.325	259.521	149.561	143.989	121.334	122.971	109.279	146.716	190.723	154.984	130.521
179.333	6.46579	266.942	138.064	166.111					179.667	-3.06711	1.7	17.9842	1.28158	7.57105	0.431579	14.0842	0	14.1079	4.77895	6.84211	379.309	257.678	233.035	256.03	265.273	224.972	271.992	259.088		256.531	251.004		149.892	144.357	121.484	123.229	109.518	146.847	191.149	155.382	130.8
179.667	6.44438	267.351	138.31	166.478

## Sheet: Fig_3B
kcat Values
A	AB 1:2	AB∆Ct 1:2	AB∆Ct 1:10	AB3D 1:2	AB3D 1:10	AQ	AQ B 1:2
-0.00334263	0.228	0.0885474	0.1125	0.0978947	0.112484	0.030816	0.015222
-0.0337895	0.146337	0.0851684	0.0919579	0.127832	0.0949579	0.033666	0.050454
0.00536526	0.129711	0.0714316	0.0775263	0.116763	0.104084	0.029382	0.04806
0.00425368	0.155795	0.0741474		0.0483158	0.0746053	0.014994	0.047448
0.00586579	0.158053	0.0658579		0.110416		0.018048	0.007716
-0.000984158	0.131984	0.0773684		0.0780158			0.018486
0.00460895	0.144884			0.0808421
0.00324	0.142879
0.00414632	0.140826
0.000937579	0.145026
0.00606947	0.145611
	0.146226

## Sheet: Fig_3C
kcat Values
MglA	MglAB 1:2	MglAB∆H6 1:2	MglAB∆Ct 1:2
0.01794	0.2019	0.2165	0.08801
0.02527	0.206	0.2284	0.1089
0.02177	0.3012	0.2161	0.07818
0.0129	0.157	0.2378	0.09811
0.005139	0.2387	0.2395	0.1081
0.01249	0.2395	0.157	0.1032
0.00786102	0.2468		0.1335
0.002238	0.2639		0.1351
0.0003855	0.2287		0.1271
-0.000675	0.2347
	0.2121
	0.189
	0.2165
	0.2284
	0.2161

## Sheet: Fig_3D
kcat Values
A	AB	AL	ALB 1:2	ALB 1:10	AK	AKB 1:2	AKB 1:10
-0.00334263	0.228	-0.00471474	0.0673421	0.0984316	-0.000171158	0.0812211	0.0960474
-0.0337895	0.146337	-0.00878053	0.0739105	0.102505	3.35684e-05	0.0793737	0.130642
0.00536526	0.129711	-0.0197684	0.0680053	0.114268	-0.000302842	0.0571263	0.110337
0.00425368	0.155795	-0.0149921	0.0731211		-0.000183789	0.0806842
0.00586579	0.158053	-0.0196895	0.100595
-0.000984158	0.131984	-0.0160895	0.0999158
0.00460895	0.144884	-0.01281	0.0800368
0.00324	0.142879
0.00414632	0.140826
0.000937579	0.145026
0.00606947	0.145611
	0.146226

## Sheet: Fig_3E
	Average
Conc. of MglB/MglB∆Ct (dimer)	F.A._MglB∆Ct	F.A._MglB					F.A._MglB∆Ct (n=4)				F.A._MglB (n=3)
0	0	0					0	0	0	0	0	0	0
0.125	0.180328	0.708138						0.27315	0.213244	0.0545916			0.708138
0.25	0.374478	0.459912					0.0434576	0.428368	0.568618	0.457469	0.314619	0.579366	0.48575
0.375	0.601219	1.01454						0.633871	0.73263	0.437156			1.01454
0.5	0.612996	1.032					0.330848	0.966319	0.724856	0.429962	1.25701	0.955394	0.883598
0.75	0.705998	0.885423					0.369763	1.16243	0.760557	0.531246	1.02794	0.871661	0.756667
1	0.739743	0.973835					0.43078	0.875427	0.953935	0.698829	0.968685	0.900171	1.05265
1.25	0.808981	0.958394					0.508678	0.943643	1.09098	0.692622	1.04611	0.951541	0.877532
1.5	0.889509	1.0421					0.612068	1.11063	0.984165	0.851178	1.0635	0.994007	1.06879
1.75	0.919476	0.967266						1.01964	0.90595	0.83284			0.967266
2	0.80468	0.953109					0.56278	0.936243	0.919866	0.799831	0.879152	0.911387	1.06879
2.5	0.880337	1.0065					0.634983	1.02676	0.909405	0.950205	1.00943	1.01601	0.994048
3	0.83831	0.960414					0.703729	0.849526	0.9	0.899986	0.909689	0.936986	1.03457
3.5	0.834032	0.871012					0.74061	0.870304	0.915931	0.809282	0.845069	0.903596	0.86437
4	0.817664	0.918323					0.733695	0.827135	0.849904	0.859924	0.878633	0.94375	0.932585

## Sheet: Fig_3F
	Average
Conc. of MglB/MglB∆Ct (dimer)	F.A._MglB∆Ct	F.A._MglB						F.A._MglB∆Ct ( n=3)			F.A._MglB ( n=3)
0	0	0						0	0	0	0	0	0
0.125	0.00694	0.441995						0.0069	-0.00443	0.01835		0.574848	0.309142
0.25	-0.02957	0.598855						0.0283	-0.12268	0.00567	0.420443	0.897433	0.478689
0.375	-0.000683333	0.820152						0.0283	-0.03143	0.00108		0.987846	0.652459
0.5	-0.0371333	0.921189						0.0318	-0.14303	-0.00017	1.12899	0.919757	0.714817
0.75	0.0209633	0.891553						0.0404	0.01894	0.00355	0.922047	0.964653	0.787957
1	0.0169933	0.990197						0.0297	0.02406	-0.00278	1.23372	0.985737	0.751135
1.25	0.00662	1.07824						0.02	0.00288	-0.00302	1.39241	0.988962	0.853342
1.5	0.00557333	0.968363						0.0094	0.00715	0.00017	1.04184	0.942825	0.920429
1.75	-0.0235467	0.928375						-0.0477	-0.00694	-0.016		0.939601	0.91715
2	-0.00895333	0.990706						0.0075	-0.02992	-0.00444	1.01771	0.989086	0.965322
2.5	-0.0104867	0.870511						-0.0145	-0.01643	-0.00053	0.770325	0.900161	0.941047
3	-0.00328333	0.863952						0.0033	-0.01428	0.00113	0.863757	1.00124	0.72686
3.5	-0.0101	0.97672						-0.0141	-0.00807	-0.00813	0.868916	1.06276	0.998487
4	-0.0153833	0.970019						-0.0256	-0.0155	-0.00505	0.81216	1.03522	1.06267

## Sheet: Fig_4A
	Average Relative Intensity
Time (Secs)	AB	AB∆Ct	A				AB (n=3)			AB∆Ct (n=3)			A (n=3)				AB Kon	AB∆Ct Kon	A Kon	AB Koff	AB∆Ct Koff	A Koff
																	0.03166	0.01184	0.01143	0.00551	0.001753	0.001781
																	0.02863	0.01037	0.007771	0.004339	0.0008718	0.0009873
0	1.02781	1.00354	1.02392				1.02432	1.02795	1.03117	1.02245	0.987552	1.00062	1.02821	1.02571	1.01785		0.07054	0.01428	0.0119	0.004314	0.0009269	0.001429
2	1.00255	1.03221	1.01995				0.99983	0.984873	1.02294	1.05153	1.03545	1.00964	1.04502	1.00413	1.01069
4	1.02392	1.01285	1.01852				1.02102	1.02301	1.02773	1.02435	1.00148	1.01272	1.03632	1.00677	1.01247
6	1.0116	1.04196	1.03797				0.975911	1.03756	1.02131	1.05607	1.04875	1.02105	1.05732	1.0355	1.02108
8	1.01346	1.0302	1.00599				1.0131	1.00794	1.01935	1.04905	1.01892	1.02263	0.998105	1.02265	0.997227
10	1.00698	1.00522	1.00882				1.01589	1.00762	0.997425	1.00562	1.01141	0.998619	1.0233	0.992393	1.01076
12	1.00953	1.00743	1.01949				1.0326	1.00622	0.98978	1.00182	0.993015	1.02747	1.00813	1.0088	1.04155
14	1.03167	1.02796	1.01777				1.01003	1.07311	1.01187	1.03289	1.02542	1.02558	1.0132	1.00079	1.0393
16	1.02041	1.02998	1.02878				1.02832	1.03135	1.00156	1.02015	1.00937	1.06043	1.03274	1.02771	1.02589
18	1.00569	1.01174	1.03422				1.00859	1.01218	0.996296	1.03233	0.984487	1.01839	1.03356	1.03355	1.03555
20	1.02086	1.00622	1.00455				1.04334	0.994936	1.02429	1.0059	1.00875	1.00401	1.00239	0.992769	1.0185
22	1.01944	1.01476	1.01429				1.03216	1.04051	0.985648	1.00146	1.02501	1.01782	1.01235	1.03204	0.998463
24	1.01867	1.01403	1.00716				1.03072	1.04192	0.983371	1.02291	1.03041	0.98877	1.00842	1.00883	1.00424
26	1.01804	1.02978	0.990514				1.02205	0.989433	1.04262	1.03247	1.03596	1.02089	0.997906	1.00171	0.97193
28	1.01659	1.01287	1.03794				1.00393	1.02436	1.02148	0.998657	1.0041	1.03585	1.04317	1.0216	1.04905
30	1.01517	1.01908	1.00166				1.01903	0.994123	1.03236	1.03073	1.02201	1.0045	1.00575	0.991186	1.00804
32	1.00708	1.02377	1.02203				1.02188	0.99636	1.003	1.01761	1.01651	1.0372	1.00928	1.01533	1.04149
34	1.00838	1.0112	1.00504				1.01882	1.00418	1.00214	1.01914	0.969373	1.04507	0.992928	0.99719	1.025
36	1.00886	1.01317	1.01288				1.03017	0.985794	1.01061	1.02713	1.02727	0.985112	1.00408	1.03461	0.999964
38	1.02633	1.00652	1.01358				1.02402	1.03201	1.02296	0.989051	1.03018	1.00033	1.01014	1.01564	1.01497
40	1.00875	1.01128	1.01967				1.0004	1.00239	1.02347	0.988281	1.02011	1.02544	0.996657	1.05565	1.00671
42	1.01657	0.995265	1.02008				0.989052	1.04682	1.01383	1.02705	0.980086	0.97866	1.03092	1.03842	0.990892
44	1.02025	0.994261	1.00816				1.01346	1.01011	1.03718	0.992135	0.996119	0.994529	1.00262	1.02253	0.999329
46	1.01003	1.02092	1.01286				1.00155	1.0255	1.00305	1.00249	1.04477	1.01551	1.02019	1.03191	0.986486
48	1.01777	1.01409	1.00975				1.03619	1.00142	1.01568	1.01507	1.00463	1.02257	1.02603	0.997131	1.00609
50	1.01475	0.988155	1.01421				1.02827	1.0367	0.979267	0.976452	0.993776	0.994237	1.03274	0.983691	1.02621
52	1.01346	0.9967	0.988603				1.00071	1.02215	1.01751	0.974233	1.0057	1.01017	1.00058	0.974943	0.99029
54	1.00521	0.995059	1.01183				0.991087	1.03038	0.994164	0.994511	0.997545	0.993122	1.0355	0.993266	1.00672
56	1.00435	1.00586	1.01607				1.03513	0.976368	1.00155	1.00463	1.00594	1.00701	0.992812	1.03316	1.02222
58	0.992647	1.01483	0.99573				0.996232	0.986494	0.995215	0.991261	1.01714	1.03608	0.972062	0.980567	1.03456
60	0.999147	0.997486	0.998536				0.999597	0.998307	0.999537	0.959536	1.01908	1.01384	1.0043	0.976569	1.01474
62	1.00041	1.00018	1.0086				0.972753	1.03227	0.996213	1.0017	0.972529	1.02632	1.03608	0.994845	0.994872
64	1.00871	1.03192	0.995292				1.00871	0.99868	1.01875	1.03324	1.04557	1.01694	0.984418	0.988402	1.01306
66	1.00036	0.986976	1.00258				1.00576	1.01292	0.982404	0.975801	0.977444	1.00768	0.985065	1.00865	1.01403
68	1.01857	0.995809	1.00142				1.00972	1.01985	1.02615	0.987874	0.977702	1.02185	1.01319	1.0112	0.979878
70	1.01357	1.0035	0.997864				1.00957	1.01737	1.01377	0.988865	1.00324	1.01839	0.997374	0.970343	1.02587
72	0.993857	1.01579	1.00555				0.98916	1.00139	0.991024	1.004	1.03191	1.01146	0.992924	1.00625	1.01746
74	1.00454	1.01294	1.01398				1.02488	0.994174	0.994567	1.0195	1.02512	0.994199	1.00933	1.01446	1.01817
76	1.018	0.997178	0.995634				1.01626	1.00091	1.03682	0.957881	1.01431	1.01934	1.03329	0.960965	0.992646
78	0.987358	1.01573	1.02502				0.976524	0.998927	0.986622	1.00404	1.04717	0.995983	1.02701	1.03041	1.01764
80	0.999345	0.981768	1.01327				1.01805	0.97925	1.00073	0.940579	1.0058	0.998926	1.02505	0.992181	1.02257
82	1.00804	1.00356	0.999603				0.986768	1.05093	0.986416	0.999983	0.998327	1.01236	0.983836	0.995958	1.01902
84	0.977084	1.0056	0.993441				0.976526	0.971893	0.982833	1.00126	0.999747	1.01579	1.00073	0.983421	0.996176
86	0.980165	0.999597	1.02016				0.980087	0.997831	0.962579	0.999344	0.993659	1.00579	1.0321	1.02044	1.00794
88	1.00823	0.996221	1.00957				1.01079	1.01079	1.00312	1.00689	1.02209	0.959684	1.00129	1.01574	1.01166
90	1.01207	0.999001	1.00577				1.01533	1.00656	1.01433	1.00817	0.989665	0.999174	1.00794	0.999399	1.00998
92	1.00988	0.990904	1.00792				1.0116	1.00189	1.01616	0.985975	0.9675	1.01924	0.992151	1.02901	1.0026
94	0.998976	1.00768	1.00767				0.99821	0.99754	1.00118	1.00101	1.02692	0.995108	0.991049	0.995901	1.03605
96	0.988843	1.00427	1.01377				0.993593	0.984748	0.988188	1.01007	1.00355	0.999197	1.03419	0.982396	1.02472
98	1.01466	1.00813	1.00764				1.0185	1.00291	1.02258	0.99136	1.01486	1.01816	1.00189	1.02595	0.995095
100	1.00489	0.997219	1.00448				0.997207	1.01591	1.00157	0.98861	1.00205	1.001	1.00427	1.0061	1.00307
102	0.995622	1.00738	1.01324				0.998989	0.993457	0.994419	1.03486	1.00905	0.978237	0.990638	1.02443	1.02465
104	0.998586	0.987168	1.00741				0.996851	0.979601	1.01931	0.972398	0.995759	0.993346	1.01808	0.997639	1.00651
106	1.01472	1.00653	0.997249				1.02206	1.0215	1.00061	0.989238	1.00638	1.02396	1.01968	0.985827	0.986238
108	1.00608	1.00162	1.01311				0.996222	1.01811	1.00392	0.996797	1.00214	1.00593	1.01713	1.02476	0.99746
110	0.997151	1.00132	0.997689				1.01479	1.0014	0.975264	0.990498	1.02572	0.987738	0.988113	0.995114	1.00984
112	1.00413	0.991631	1.01031				1.00739	1.01032	0.994697	0.984689	0.992833	0.997372	1.02055	1.01274	0.997652
114	0.999147	1.02252	0.997367				0.98837	0.992183	1.01689	0.998406	1.03492	1.03423	0.978011	1.00934	1.00475
116	0.988354	1.01121	1.02203				1.00475	0.977084	0.983231	1.01727	0.989846	1.02653	1.0318	1.01037	1.02392
118	0.998903	1.00545	0.988382				1.00739	0.992458	0.99686	0.99336	0.997779	1.02521	0.974571	1.00359	0.986986
120	1.00405	1.02083	0.994071				0.987075	0.998067	1.027	1.02205	1.0339	1.00655	0.973503	1.01426	0.994449
122	0.990458	1.00094	1.01005				0.996728	0.9826	0.992046	0.991974	1.01535	0.995485	1.00249	1.00298	1.02467
124	1.01247	1.01087	0.992715				1.01832	1.00802	1.01107	1.02649	0.989147	1.01698	0.970966	1.0034	1.00378
126	0.984824	0.98932	1.0086				0.984472	0.987063	0.982936	1.00719	0.987788	0.972979	0.987972	1.00534	1.0325
128	0.983151	0.994659	1.00334				0.986396	0.983015	0.980041	0.984506	0.996267	1.0032	0.986834	1.0156	1.00758
130	1.00804	1.01943	0.996369				1.01075	0.994414	1.01897	1.03475	0.981165	1.04237	0.994533	0.980491	1.01408
132	0.980793	1.00729	1.00693				0.991626	0.971855	0.978897	1.00946	1.02538	0.987024	1.00634	1.00156	1.0129
134	1.00603	0.984009	1.01173				0.965064	1.03389	1.01914	0.976186	0.988462	0.98738	1.03232	0.992476	1.01041
136	0.994965	0.991043	1.01025				0.997291	0.975428	1.01218	0.987987	1.00724	0.977897	1.0005	1.00575	1.02451
138	0.994403	1.00317	1.00038				1.00793	1.00889	0.966382	0.996114	1.017	0.996406	1.00901	0.981311	1.01083
140	0.987786	1.00653	0.986092				0.977977	0.976941	1.00844	0.995778	1.01551	1.00831	1.00405	0.974602	0.979626
142	0.994305	1.00031	1.01583				0.993391	0.982258	1.00727	0.990463	1.03479	0.975683	1.02855	1.00487	1.01408
144	0.976051	1.01155	0.991521				1.00377	0.96004	0.964339	0.999095	1.00871	1.02684	0.985805	0.978782	1.00998
146	1.00032	1.01559	1.00069				1.00188	1.00665	0.99243	1.0157	1.01463	1.01645	0.987957	1.01706	0.997046
148	1.00278	1.01122	1.01619				1.02331	0.992277	0.992743	1.02641	1.00507	1.00217	1.01687	1.02564	1.00604
150	0.992062	0.99223	0.997685				1.00063	0.988186	0.987372	0.989272	0.972924	1.01449	1.0209	0.987971	0.984183
152	0.989935	1.01402	1.00343				1.03575	0.969165	0.96489	1.02881	1.00862	1.00463	0.998129	1.03022	0.98193
154	1.01321	0.997862	0.999645				1.02269	1.03292	0.98403	0.991163	1.00022	1.00221	1.01904	0.98311	0.996786
156	0.983452	0.986634	1.02057				0.981272	0.996004	0.973082	0.987394	0.992919	0.97959	1.03175	1.02082	1.00913
158	0.994506	0.999743	1.00585				1.00184	0.982141	0.999538	1.00997	0.987347	1.00191	0.989931	1.03058	0.997042
160	1.0033	1.00153	0.987521				1.01686	0.981289	1.01175	1.00614	0.999593	0.998854	1.00399	0.98784	0.970734
162	1.01115	1.00283	0.984772				0.996032	1.00366	1.03375	0.991241	0.995925	1.02132	0.995815	0.977118	0.981382
164	1.02113	0.992052	1.01097				1.01673	1.02184	1.02483	0.975923	1.00556	0.994669	1.01055	1.02086	1.0015
166	1.00298	0.994173	0.997605				1.03282	1.0022	0.973911	0.968225	1.00818	1.00611	0.980778	0.99516	1.01688
168	0.995041	1.01309	0.982242				0.976789	1.00451	1.00383	1.00768	1.02242	1.00918	0.988465	0.973444	0.984815
170	0.984664	1.00191	0.991965				0.992545	0.98323	0.978216	1.02593	0.974568	1.00523	1.00617	0.985906	0.983817
172	1.01931	0.993988	0.992222				0.997848	1.03272	1.02736	0.995609	1.0157	0.970656	1.01902	1.00376	0.953891
174	0.984632	1.01011	0.986732				0.985587	0.985484	0.982826	1.00096	1.01497	1.01438	0.999404	0.983628	0.977165
176	1.00432	1.00208	0.997229				1.01687	0.996243	0.999858	1.00402	1.02789	0.974328	1.00069	1.0094	0.981593
178	1.00635	0.994952	0.994784				1.01479	1.0038	1.00047	1.01994	0.986922	0.977991	0.98618	0.982537	1.01563
180	1.01109	1.00382	0.984299				1.00058	1.03849	0.994209	1.00839	1.01437	0.988713	0.978442	0.975685	0.998769
182	0.980757	1.01239	0.994899				0.966677	0.994125	0.98147	1.00956	1.02831	0.999287	0.997982	0.991542	0.995173
184	0.999918	0.99079	1.00526				1.00854	0.999153	0.992061	0.996307	0.985962	0.990101	1.0151	1.01612	0.984552
186	1.00347	0.987428	0.996525				1.01333	1.00764	0.989436	0.980465	0.98648	0.99534	0.996304	0.991525	1.00175
188	1.00356	1.02125	0.980307				1.00374	1.01461	0.992323	1.02982	1.02874	1.00519	0.966894	0.983143	0.990884
190	0.998751	0.97634	0.989907				1.01534	0.978772	1.00214	0.995637	0.976515	0.956868	1.0165	0.984013	0.969202
192	1.00976	0.975743	1.01769				1.01288	1.0061	1.01031	0.933313	0.991702	1.00222	1.02355	1.02385	1.00565
194	1.00237	0.992152	0.995425				0.990893	0.996015	1.02019	0.968376	0.99603	1.01205	0.996944	0.972709	1.01662
196	0.994542	1.00479	0.995254				1.00543	0.970088	1.00811	0.998864	1.00604	1.00947	0.992123	0.996873	0.996766
198	0.998945	1.00681	0.999709				0.987588	1.02423	0.985017	1.01323	1.00205	1.00516	1.01166	0.979025	1.00845
200	1.00806	0.98179	0.996029				0.986074	1.00734	1.03079	0.944568	1.00478	0.996023	0.991947	0.996048	1.00009
202	0.981059	1.00782	0.989874				0.956439	0.981395	1.00534	0.985671	1.00245	1.03536	0.976905	1.00786	0.984861
204	1.0172	0.99173	1.00294				1.00638	1.02472	1.02049	0.988933	0.999291	0.986966	0.982005	0.997784	1.02903
206	1.0011	1.00471	1.00323				1.00429	0.992705	1.0063	1.01634	0.982735	1.01504	1.00463	0.994659	1.0104
208	0.997938	1.0166	0.979702				1.00505	0.997981	0.99078	0.988832	1.01559	1.04539	0.989772	0.971221	0.978113
210	0.968069	0.995788	0.994936				0.951923	0.987864	0.96442	1.01156	0.988333	0.987471	0.977913	1.0176	0.989295
212	0.997927	0.983675	1.01158				0.988476	1.00462	1.00069	0.978124	0.972184	1.00072	1.00943	1.01798	1.00733
214	1.00286	0.995753	0.999275				1.00702	0.995044	1.00651	1.01345	0.975756	0.998049	1.00685	1.00844	0.982536
216	0.99319	0.975906	1.00676				0.993911	0.993626	0.992033	0.966158	0.979169	0.98239	1.02115	1.00004	0.999085
218	0.990597	0.999857	1.00219				0.976319	0.993659	1.00181	0.995107	0.98136	1.0231	1.00233	0.995991	1.00825
220	1.01353	1.01201	0.981742				1.00182	1.02696	1.01182	1.01649	1.02852	0.991038	0.97412	0.994999	0.976108
222	0.988016	1.01014	1.00141				0.970978	1.00723	0.985838	1.02373	1.00798	0.998724	1.02095	0.992161	0.991113
224	1.0018	1.00211	0.989428				0.987303	0.995721	1.02236	1.00547	1.0177	0.983172	0.978287	1.01115	0.97885
226	0.987607	1.01911	1.00196				1.00927	0.961679	0.991877	1.03154	1.01086	1.01494	1.01761	1.00865	0.979616
228	0.994592	0.990279	0.989461				0.981121	0.989354	1.0133	0.992805	0.976741	1.00129	0.981872	0.996146	0.990366
230	0.993982	0.996678	0.992024				0.988539	0.998662	0.994746	0.976921	1.01121	1.0019	0.987025	0.971144	1.0179
232	0.985047	1.00217	0.999433				0.980244	0.980759	0.994138	1.00427	0.995137	1.00709	1.0056	0.973359	1.01934
234	0.995128	1.00174	0.990125				0.98559	0.993353	1.00644	0.984298	1.01914	1.00178	0.971459	0.994581	1.00433
236	1.0082	1.00673	0.978315				1.0035	1.02199	0.999102	1.02524	0.999153	0.995812	1.00428	0.9564	0.974265
238	0.986266	0.976649	0.997015				0.9893	0.99913	0.970369	0.955122	0.976169	0.998655	0.966521	1.01455	1.00997
240	1.00855	1.00413	0.983433				0.991688	1.0315	1.00245	1.00473	1.01117	0.9965	0.95606	1.00604	0.988196
242	1.00639	0.97497	1.00562				1.03727	1.0053	0.976609	0.970247	0.979439	0.975224	0.991768	1.01821	1.0069
244	0.998363	0.98748	1.00878				1.02118	0.980736	0.993172	1.00457	0.974827	0.98304	1.02872	0.972194	1.02542
246	0.987942	0.974075	1.00112				0.975675	0.987105	1.00104	0.979301	0.991664	0.951259	0.981743	1.02913	0.99248
248	0.998814	0.978318	0.995415				1.01495	0.969135	1.01236	0.956029	0.987463	0.991461	0.993437	1.00044	0.992363
250	1.0152	0.987271	0.980159				1.01169	1.02545	1.00845	0.998812	0.975228	0.987773	0.980654	0.995439	0.964384
252	1.00861	0.998928	1.00585				1.03512	0.976122	1.01459	0.985853	1.0046	1.00633	0.99674	1.02999	0.990818
254	0.994358	0.998544	0.987767				0.991186	0.983155	1.00873	0.990694	1.01097	0.993969	0.976902	0.995737	0.990663
256	1.01376	1.00898	1.00027				1.01734	1.01739	1.00655	1.02783	1.01368	0.985418	0.996276	0.998513	1.00602
258	0.993096	1.00645	0.98686				0.988154	1.00855	0.982589	0.981491	0.995606	1.04226	1.0036	0.981026	0.975954
260	0.986572	1.00805	0.98795				0.985213	1.01308	0.96142	1.00817	1.00344	1.01253	1.00079	0.990348	0.972714
262	1.00453	0.978039	0.989566				0.992981	1.0095	1.01113	0.976961	0.9859	0.971256	0.98028	0.976157	1.01226
264	0.975383	1.00235	0.992601				0.964195	0.991415	0.970538	1.01245	1.01111	0.983473	0.976577	1.00539	0.995838
266	1.01393	0.985326	1.00557				1.01062	1.00735	1.02382	0.971078	0.982961	1.00194	1.03231	0.990727	0.993685
268	0.992439	0.978732	0.991753				0.973624	0.988284	1.01541	0.992094	0.992055	0.952048	1.01064	0.980124	0.984493
270	0.99968	1.01833	1.0134				1.015	0.981271	1.00277	1.0215	1.00353	1.02996	1.02068	1.00468	1.01483
272	0.999011	0.998995	0.998024				1.00975	0.983757	1.00352	1.00168	0.997022	0.998284	1.00019	0.999846	0.994031
274	0.977961	0.987168	0.981345				0.966486	0.978721	0.988676	0.981943	0.980475	0.999084	0.949511	0.989218	1.0053
276	0.978911	0.997953	0.991407				0.985701	0.969427	0.981604	0.972027	0.987844	1.03399	0.982412	1.00531	0.986497
278	0.981894	1.02208	0.996354				0.977024	0.985563	0.983095	1.02503	1.00652	1.0347	0.97622	1.01805	0.994788
280	1.01092	0.995475	1.00098				1.03964	0.999605	0.993521	0.98687	0.998689	1.00086	0.991688	1.01606	0.995185
282	0.995834	0.997373	1.00488				1.0087	0.97581	1.00299	1.01073	0.988709	0.992679	0.993289	1.0006	1.02076
284	0.995476	1.01795	0.989676				0.989244	1.00983	0.987351	1.01714	1.00148	1.03525	0.983826	0.9958	0.989402
286	1.02739	1.00044	0.976553				1.01597	1.04537	1.02085	0.998568	1.01081	0.991954	0.968232	0.973907	0.987522
288	0.994901	0.991359	0.999215				1.00798	0.964794	1.01193	0.987934	0.988873	0.99727	1.00446	0.989584	1.0036
290	1.0028	0.985112	1.0018				1.01241	0.997416	0.998586	1.00835	0.986116	0.960867	0.978865	0.992772	1.03376
292	0.99175	0.990958	0.990069				1.00503	0.979407	0.990812	1.00595	1.00264	0.964284	0.974963	0.987771	1.00747
294	0.972959	0.991632	0.992785				0.968371	0.987118	0.963388	0.96654	1.00998	0.998373	0.989104	0.992979	0.996271
296	0.987657	1.00809	0.994075				0.985127	0.984039	0.993805	1.01799	1.00866	0.997619	0.981605	1.01268	0.987945
298	1.01432	1.00171	0.982212				0.989001	1.00621	1.04775	0.99212	0.995533	1.01749	0.986155	0.974623	0.985859
300	0.981199	0.991667	0.992509				0.969653	0.98692	0.987023	1.00379	0.995346	0.975859	1.00658	1.00631	0.964635
302	1.00336	1.0085	1.0079				1.00327	1.00793	0.99888	1.0124	1.02253	0.990561	1.00422	0.998763	1.0207
304	0.99851	0.993811	0.98997				1.02799	0.981815	0.985726	1.00554	0.992289	0.9836	0.98589	0.992819	0.991201
306	1.00002	1.01094	0.996655				0.996893	1.01365	0.989505	1.02239	0.9952	1.01523	0.984469	1.01555	0.989946
308	0.989477	0.981534	0.998227				1.00042	0.97421	0.993798	0.994837	0.960224	0.98954	0.988827	1.01968	0.986178
310	0.992501	0.986034	0.996965				1.00449	0.973949	0.999058	0.989288	0.980158	0.988657	1.02549	0.996006	0.969401
312	0.994775	0.978999	0.993676				0.985633	1.02699	0.971703	0.97622	0.995533	0.965245	0.996335	0.996672	0.988021
314	0.989063	0.982044	0.992786				0.970287	1.01944	0.977467	1.01896	0.959729	0.967437	1.00407	0.971683	1.0026
316	1.00547	0.99198	0.991766				0.973579	1.01971	1.02311	1.00578	0.983042	0.987121	0.984597	0.993304	0.997397
318	0.99764	0.996057	0.99032				1.00323	0.988506	1.00118	1.0124	0.985683	0.990082	1.00083	0.983922	0.986212
320	0.988514	0.989351	0.999296				0.992949	0.976131	0.996463	1.01084	0.954992	1.00222	1.00714	1.00282	0.987926
322	1.00702	0.972827	0.990465				1.02191	1.00579	0.993362	0.980655	0.974159	0.963667	0.981123	0.982637	1.00764
324	0.983574	0.99141	0.99795				0.989987	0.970046	0.99069	0.996868	1.00474	0.972618	0.986296	0.983368	1.02419
326	1.0023	0.993543	0.98671				1.00316	0.993845	1.00991	0.962779	1.0249	0.992952	1.00074	0.974249	0.985143
328	0.989467	1.01468	1.00996				0.977864	0.998232	0.992304	1.01006	1.01187	1.02212	0.981885	1.02573	1.02228
330	0.995436	0.977953	0.992334				0.982713	0.993645	1.00995	0.971503	0.968266	0.99409	0.967746	0.992749	1.01651
332	0.986852	0.99807	0.984636				0.96158	0.984622	1.01435	0.999372	1.00227	0.992563	0.984994	0.987947	0.980967
334	0.987084	0.975479	1.00775				0.99026	0.994219	0.976773	0.953413	0.97652	0.996503	1.02583	0.988925	1.0085
336	0.990199	0.995257	0.993238				0.986114	0.981959	1.00252	0.987594	0.984295	1.01388	0.985447	0.997761	0.996507
338	0.994812	0.996125	1.02517				1.00673	0.983345	0.994363	1.01358	0.986538	0.988256	1.03236	1.04559	0.997556
340	0.99708	0.986436	1.00158				1.00024	0.999981	0.991014	0.98877	1.00441	0.966125	0.983791	1.00179	1.01914
342	0.989923	1.01311	0.994818				0.991614	0.982495	0.99566	1.0072	1.02307	1.00908	1.01086	0.979785	0.993802
344	0.990007	0.998277	1.00077				1.00112	0.976811	0.992088	1.01627	0.991441	0.987122	1.02427	1.0004	0.977653
346	0.99923	0.990738	0.980732				0.996198	1.00938	0.992108	0.984804	0.99814	0.989272	1.00704	0.965891	0.969268
348	1.00876	1.0111	0.992779				0.992996	1.039	0.994293	1.01768	0.999099	1.01653	1.00962	0.961912	1.0068
350	0.998135	0.991544	0.995961				1.01367	0.980942	0.999792	0.988155	0.987158	0.999318	1.00928	0.982466	0.996139
352	0.987333	1.00087	0.990945				0.973537	0.99039	0.998073	0.995949	1.00938	0.997289	1.00394	0.986962	0.981936
354	1.001	0.99396	1.00353				1.00335	0.997118	1.00252	0.995483	0.981774	1.00463	0.989074	1.02106	1.00045
356	0.984457	0.989133	1.00897				0.97371	0.986612	0.993049	1.00285	0.973194	0.991359	1.02254	1.00474	0.999642
358	0.987671	1.02337	0.980589				1.00255	0.9523	1.00816	1.054	0.987176	1.02893	0.963347	0.998473	0.979948
360	0.991953	0.98559	1.00676				0.981666	0.994342	0.999851	1.00487	0.979693	0.972211	1.01833	1.00612	0.99583
362	1.00775	0.993746	0.980612				0.991812	1.01576	1.01568	1.02757	0.969059	0.98461	0.986388	0.975973	0.979475
364	1.01542	0.965746	0.996636				1.01813	1.0149	1.01322	0.971923	0.956678	0.968639	1.00715	0.954069	1.02869
366	0.989084	1.00076	0.99813				0.979915	1.00368	0.98366	1.02823	0.970866	1.00318	0.984425	1.01602	0.993951
368	1.00339	1.01116	0.992551				0.994571	0.985311	1.0303	1.02332	1.0063	1.00387	0.990176	1.00651	0.980966
370	1.00444	0.985681	1.00516				1.03244	0.987562	0.993314	0.983224	0.953206	1.02062	1.02334	1.02912	0.963015
372	0.994104	0.989544	1.00015				0.984148	1.01405	0.984117	0.98872	1.02356	0.956357	0.990327	1.0112	0.998934
374	0.992059	1.00063	0.967583				0.990922	0.987513	0.997741	1.00539	1.01311	0.983409	0.945814	0.980384	0.976552
376	1.00736	1.00185	0.987548				0.989335	1.00756	1.0252	1.02768	0.983537	0.994323	0.965158	0.996938	1.00055
378	0.997848	1.00158	0.993049				0.981913	1.0106	1.00103	0.989142	1.02409	0.991508	1.00852	0.98466	0.98597
380	0.976921	0.997908	0.999418				0.980784	0.96783	0.982149	0.985229	1.01069	0.997808	0.991995	1.00118	1.00508
382	0.987819	0.983522	1.00869				0.986812	0.992253	0.984392	0.981141	0.967551	1.00187	1.00194	1.03575	0.988378
384	1.01396	0.977102	0.985358				1.01885	1.01557	1.00747	0.976056	0.968312	0.986939	0.990343	0.988249	0.977483
386	0.992657	0.974087	1.00171				0.997466	0.994769	0.985737	0.978063	0.982402	0.961797	0.990259	1.00336	1.0115
388	0.995919	0.990744	0.994554				0.987891	1.00467	0.995196	1.00331	0.987159	0.981765	0.974836	1.00597	1.00286
390	0.989773	0.99647	0.987401				0.979925	0.987823	1.00157	1.00747	1.00006	0.981886	0.970022	0.997349	0.994833
392	1.00405	1.00084	0.999106				0.997621	1.01644	0.998077	1.01509	0.983487	1.00396	0.994762	1.00414	0.998414
394	0.983504	1.0069	1.00556				0.983451	0.971678	0.995384	1.00428	1.01882	0.997584	1.01398	1.00819	0.99452
396	1.00289	0.981279	0.986766				0.997691	1.01597	0.995007	0.997588	0.986839	0.959409	0.982455	0.976531	1.00131
398	0.99949	0.997889	1.00129				1.00284	1.01657	0.979058	1.01937	0.988066	0.986236	0.990887	1.00218	1.0108
400	1.04153	0.981655	0.977616				1.03615	1.09373	0.994712	0.992614	0.975465	0.976888		0.963079	0.992152
402	1.07301	1.00809	0.995685				1.08468	1.15525	0.979095	1.03823	0.998729	0.987304	0.996856	0.998453	0.991745
404	1.07327	0.987187	0.985384				1.14372	1.08102	0.995085	0.983735	1.00686	0.970962	0.989445	1.01204	0.954671
406	1.11998	1.01262	0.99661				1.23678	1.10598	1.01719	1.02041	1.00683	1.01061	1.01794	0.994942	0.976951
408	1.13249	1.01698	1.02149				1.2689	1.11391	1.01466	1.03114		1.00283	1.05887		0.9841
410	1.14953	1.02434	0.994109				1.28123		1.01784		1.05447	0.994218	0.998749		0.989469
412	1.14067	1.0141	1.02533				1.2784		1.00293		1.03126	0.996942	1.09275		0.957905
414	1.16394	1.04184	1.02564				1.34668		0.981201	1.0819	1.04797	0.995648	1.07784	1.0253	0.973791
416	1.2084	1.08198	1.08898				1.4244		0.992395	1.05019	1.11377		1.11286	1.06511
418	1.16973	1.0592	1.08931				1.35999	1.15383	0.995364	1.06673		1.05167	1.12604	1.05258
420	1.18873	1.04948	1.09298				1.45295	1.14727	0.965977	1.05843		1.04053	1.12519		1.06076
422	1.21963	1.11397	1.11361				1.46856	1.17734	1.01299	1.09576	1.14864	1.09751	1.17525		1.05197
424	1.23593	1.10933	1.16275				1.47541	1.22795	1.00442	1.09395	1.12472		1.16275
426	1.24512	1.08038	1.10574				1.45768	1.23976	1.03793	1.06937		1.09138	1.15397	1.07403	1.08923
428	1.26883	1.09994	1.08425				1.50086	1.28257	1.02305	1.08075	1.15445	1.06463		1.10205	1.06645
430	1.26412	1.11378	1.10381				1.48487	1.30858	0.998915	1.07396	1.14827	1.11912		1.12219	1.08543
432	1.24361	1.11078	1.16644				1.34668	1.37843	1.00572	1.09202	1.17062	1.0697		1.10766	1.22522
434	1.24448	1.11668	1.14771				1.29648	1.40011	1.03685	1.08561	1.18249	1.08194	1.11903	1.15176	1.17234
436	1.26328	1.12992	1.15266				1.32052	1.4307	1.03862	1.11071	1.16523	1.11383	1.12129	1.1753	1.16139
438	1.28003	1.11448	1.11461				1.34705	1.43223	1.06081	1.08388	1.16752	1.09203	1.12969	1.14147	1.07266
440	1.33815	1.17592	1.14068				1.38068	1.46502	1.16876	1.1565	1.19534		1.13931	1.18374	1.09899
442	1.36621	1.12433	1.13425				1.38428	1.50453	1.20983	1.05655	1.16927	1.14717	1.12433	1.15602	1.12241
444	1.37016	1.14559	1.13634				1.39537	1.49524	1.21988	1.11141	1.17845	1.14691	1.12289	1.15362	1.13252
446	1.42041	1.15666	1.15683				1.44243	1.54082	1.27798	1.12439	1.19799	1.14759	1.14326	1.19162	1.13562
448	1.4183	1.13343	1.14634				1.44343	1.52597	1.28551	1.12292	1.15316	1.12419	1.17374	1.1631	1.10219
450	1.42426	1.14757	1.13993				1.44258	1.53661	1.29358	1.1037	1.19702	1.14199	1.12803	1.19621	1.09555
452	1.45391	1.14745	1.1558				1.44044	1.57797	1.3433	1.1346	1.19418	1.11356	1.14867	1.20276	1.11598
454	1.45934	1.15143	1.17012				1.45865	1.59298	1.3264	1.10687	1.20979	1.13764	1.19323	1.17495	1.14218
456	1.46485	1.17508	1.18593				1.4474	1.60567	1.34148	1.12569	1.23785	1.16169	1.1679	1.22431	1.16559
458	1.48075	1.1541	1.17738				1.50584	1.56545	1.37095	1.11583	1.22607	1.12041	1.18773	1.17068	1.17372
460	1.50178	1.16198	1.18546				1.51701	1.58891	1.39943	1.1004	1.24542	1.14011	1.16519	1.23035	1.16083
462	1.50258	1.18347	1.19154				1.50847	1.6171	1.38217	1.12553	1.252	1.17287	1.17675	1.22771	1.17015
464	1.49708	1.19574	1.1715				1.49529	1.59509	1.40085	1.15105	1.27842	1.15773	1.15614	1.20803	1.15033
466	1.52242	1.19906	1.20527				1.51612	1.66329	1.38787	1.13994	1.26881	1.18842	1.19029	1.25722	1.1683
468	1.51382	1.18451	1.20106				1.48755	1.64241	1.41149	1.10201	1.2929	1.15862	1.17234	1.27483	1.15602
470	1.52091	1.19083	1.21216				1.51248	1.64506	1.40519	1.15538	1.24574	1.17138	1.19749	1.24556	1.19344
472	1.52881	1.20271	1.22289				1.49177	1.66242	1.43225	1.14442	1.29831	1.16541	1.20856	1.27738	1.18272
474	1.54518	1.20111	1.22779				1.55117	1.65326	1.43112	1.13955	1.29054	1.17325	1.21858	1.25636	1.20842
476	1.53364	1.20874	1.21723				1.53283	1.65287	1.41522	1.14132	1.28013	1.20477	1.19299	1.23794	1.22077
478	1.55285	1.21178	1.21926				1.56996	1.6678	1.42078	1.11664	1.32856	1.19015	1.19067	1.27224	1.19486
480	1.55854	1.20319	1.23158				1.58126	1.64711	1.44725	1.12837	1.28125	1.19995	1.2182	1.26408	1.21247
482	1.55755	1.22044	1.2196				1.55068	1.68652	1.43544	1.17432	1.30868	1.17831	1.19893	1.27384	1.18603
484	1.55521	1.24306	1.22525				1.59318	1.6263	1.44615	1.19876	1.30542	1.22501	1.22801	1.27048	1.17727
486	1.55073	1.22231	1.23036				1.54698	1.65781	1.44741	1.11868	1.32014	1.22811	1.20135	1.28462	1.20511
488	1.55985	1.22059	1.2354				1.56284	1.66954	1.44717	1.15923	1.28722	1.21533	1.23154	1.25228	1.22238
490	1.55647	1.24015	1.23745				1.59675	1.66393	1.40872	1.17532	1.32437	1.22076	1.20978	1.29145	1.21111
492	1.57744	1.24431	1.25043				1.6102	1.67373	1.4484	1.16213	1.34776	1.22305	1.22737	1.33331	1.19061
494	1.5696	1.24665	1.24975				1.61867	1.68116	1.40897	1.15203	1.35241	1.2355	1.20583	1.33537	1.20805
496	1.58776	1.22633	1.24866				1.62089	1.68413	1.45826	1.13371	1.3197	1.22557	1.24952	1.28683	1.20964
498	1.58335	1.24512	1.25147				1.61266	1.70089	1.43649	1.15721	1.33789	1.24027	1.23502	1.31623	1.20318
500	1.59647	1.22668	1.25398				1.64551	1.70496	1.43895	1.15151	1.31596	1.21258	1.23088	1.31687	1.21419
502	1.56147	1.23478	1.26251				1.60385	1.66512	1.41545	1.16805	1.33532	1.20097	1.22225	1.34879	1.2165
504	1.59902	1.23165	1.26437				1.63223	1.69259	1.47222	1.16185	1.34467	1.18841	1.24037	1.34622	1.20654
506	1.58478	1.26067	1.26012				1.61057	1.69684	1.44694	1.1843	1.3574	1.24032	1.24963	1.32051	1.21021
508	1.5827	1.26089	1.27407				1.62376	1.68149	1.44286	1.1787	1.35634	1.24763	1.22364	1.32532	1.27327
510	1.57104	1.25131	1.24571				1.61881	1.67685	1.41748	1.17945	1.37471	1.19978	1.2244	1.29006	1.22266
512	1.58048	1.25377	1.28197				1.63642	1.66046	1.44457	1.18018	1.34939	1.23175	1.27776	1.33593	1.23223
514	1.57944	1.26733	1.26232				1.59696	1.71024	1.43112	1.17635	1.39006	1.23558	1.24848	1.31933	1.21915
516	1.57235	1.26384	1.28481				1.59899	1.69582	1.42225	1.2353	1.33476	1.22145	1.29695	1.32931	1.22817
518	1.58424	1.28319	1.28386				1.6212	1.67067	1.46085	1.22145	1.35682	1.27131	1.25986	1.33896	1.25276
520	1.58936	1.26454	1.26743				1.64022	1.69054	1.43733	1.21293	1.3801	1.20061	1.27828	1.285	1.23902
522	1.56907	1.25777	1.27974				1.56921	1.69635	1.44163	1.18071	1.35979	1.2328	1.2752	1.35026	1.21375
524	1.57448	1.28351	1.28427				1.61012	1.68532	1.42799	1.20608	1.40197	1.24246	1.27924	1.34411	1.22946
526	1.57698	1.27942	1.31777				1.6091	1.69913	1.4227	1.18773	1.3898	1.26072	1.3427	1.35221	1.25839
528	1.57824	1.284	1.30378				1.61959	1.68242	1.43272	1.23045	1.40027	1.22128	1.31599	1.33217	1.26318
530	1.59198	1.2838	1.303				1.6397	1.71136	1.42489	1.20574	1.38209	1.26357	1.2807	1.38084	1.24747
532	1.60541	1.28136	1.30173				1.6475	1.74176	1.42697	1.21524	1.40169	1.22715	1.28347	1.36391	1.25781
534	1.58623	1.2864	1.31402				1.63681	1.68651	1.43537	1.21345	1.405	1.24074	1.30095	1.37732	1.26377
536	1.58039	1.30479	1.29462				1.64202	1.69886	1.40028	1.2447	1.40277	1.2669	1.27514	1.3437	1.26501
538	1.60176	1.2774	1.31685				1.60762	1.7272	1.47046	1.22462	1.35915	1.24843	1.31932	1.35411	1.27712
540	1.59264	1.29828	1.30279				1.63087	1.7388	1.40825	1.22742	1.38487	1.28255	1.29571	1.35009	1.26256
542	1.5898	1.29763	1.31994				1.62598	1.71544	1.42799	1.21382	1.38851	1.29055	1.33042	1.3834	1.246
544	1.58778	1.29603	1.32872				1.63196	1.69672	1.43465	1.21873	1.3963	1.27304	1.30205	1.41621	1.26789
546	1.57886	1.30747	1.32219				1.65293	1.66865	1.415	1.23391	1.39641	1.29211	1.30488	1.41799	1.24369
548	1.59274	1.31037	1.31806				1.65535	1.70637	1.41651	1.2522	1.42219	1.25673	1.30783	1.40426	1.2421
550	1.58722	1.31079	1.32623				1.64177	1.69402	1.42588	1.23622	1.43068	1.26547	1.31076	1.38487	1.28307
552	1.57525	1.31732	1.32975				1.61435	1.67572	1.43569	1.2506	1.41202	1.28934	1.29353	1.40044	1.29528
554	1.59136	1.31371	1.29027				1.65085	1.66663	1.45659	1.23787	1.43209	1.27118	1.25964	1.39433	1.21684
556	1.58334	1.33102	1.3209				1.62742	1.69242	1.43017	1.2579	1.43083	1.30435	1.27956	1.40619	1.27696
558	1.59353	1.30299	1.29518				1.65962	1.68219	1.43877	1.22137	1.39561	1.292	1.28519	1.37106	1.2293
560	1.57684	1.33834	1.32085				1.6409	1.67038	1.41923	1.26889	1.41324	1.3329	1.31278	1.38118	1.2686
562	1.58951	1.30682	1.3145				1.67463	1.68564	1.40827	1.243	1.41558	1.26187	1.30037	1.37758	1.26555
564	1.59469	1.32742	1.31401				1.65969	1.67365	1.45072	1.21568	1.47333	1.29323	1.28051	1.39419	1.26734
566	1.57353	1.31689	1.30175				1.62811	1.68389	1.40858	1.2202	1.44034	1.29013	1.26089	1.37226	1.27211
568	1.56472	1.32732	1.30405				1.60328	1.65575	1.43512	1.22538	1.4613	1.29527	1.29292	1.35505	1.26418
570	1.56843	1.30367	1.33054				1.60116	1.65582	1.44831	1.21714	1.3982	1.29567	1.31309	1.41898	1.25953
572	1.55652	1.32046	1.31398				1.59512	1.70438	1.37005	1.22401	1.45758	1.27979	1.2978	1.38837	1.25577
574	1.57465	1.33292	1.33197				1.6395	1.65238	1.43206	1.23117	1.47598	1.29159	1.28442	1.42479	1.28672
576	1.58328	1.32613	1.33298				1.60664	1.70564	1.43755	1.24064	1.4419	1.29586	1.29627	1.3972	1.30546
578	1.60141	1.31228	1.31662				1.63243	1.71729	1.4545	1.2192	1.44141	1.27624	1.28052	1.40279	1.26653
580	1.60449	1.30191	1.32264				1.66937	1.71198	1.43212	1.23812	1.41221	1.2554	1.29188	1.41016	1.2659
582	1.59725	1.3183	1.33403				1.64582	1.70102	1.44493	1.24524	1.4421	1.26757	1.29108	1.42921	1.28179
584	1.6031	1.31651	1.313				1.65057	1.72253	1.43621	1.23124	1.42046	1.29783	1.27212	1.40646	1.26043
586	1.58047	1.31656	1.33316				1.62685	1.72884	1.38573	1.22093	1.41398	1.31476	1.3035	1.39973	1.29626
588	1.59033	1.31117	1.3316				1.63795	1.67438	1.45867	1.23482	1.43228	1.26642	1.30987	1.39511	1.28981
590	1.57871	1.33103	1.33833				1.62064	1.68461	1.43087	1.22847	1.4483	1.31632	1.311	1.42075	1.28326
592	1.59005	1.33908	1.33447				1.64275	1.6897	1.43769	1.24088	1.4691	1.30727	1.32599	1.40803	1.26939
594	1.57817	1.30885	1.34415				1.64267	1.67797	1.41387	1.20207	1.41797	1.30652	1.34731	1.38766	1.29749
596	1.59697	1.30374	1.34284				1.60976	1.73275	1.44841	1.2177	1.43184	1.26168	1.3128	1.3975	1.31824
598	1.59094	1.33069	1.35316				1.62547	1.69221	1.45515	1.26314	1.43589	1.29304	1.313	1.43708	1.30939
600	1.59926	1.33285	1.34209				1.68141	1.68778	1.42858	1.24281	1.44503	1.31072	1.32458	1.42951	1.27219
602	1.59791	1.32464	1.34927				1.67236	1.68963	1.43174	1.24471	1.45737	1.27186	1.35741	1.41535	1.27506
604	1.59835	1.34418	1.34484				1.62637	1.71118	1.4575	1.24713	1.48062	1.3048	1.31882	1.4437	1.27199
606	1.58217	1.3214	1.32598				1.63108	1.71319	1.40223	1.22456	1.46876	1.27088	1.31987	1.37365	1.28444
608	1.5876	1.31964	1.33917				1.65538	1.71008	1.39735	1.2213	1.41964	1.318	1.34339	1.42844	1.24567
610	1.58848	1.33269	1.35731				1.61997	1.70061	1.44487	1.22635	1.48464	1.28707	1.32545	1.46689	1.27959
612	1.59428	1.33363	1.37521				1.66332	1.68773	1.43178	1.2286	1.49332	1.27898	1.35567	1.45542	1.31454
614	1.60276	1.30655	1.33619				1.67576	1.6921	1.4404	1.20902	1.42857	1.28205	1.31064	1.42713	1.27079
616	1.60371	1.32937	1.35656				1.63527	1.75724	1.41864	1.2427	1.45027	1.29513	1.35426	1.41532	1.30009
618	1.59583	1.3336	1.35588				1.65082	1.69892	1.43775	1.19475	1.4865	1.31956	1.31645	1.45086	1.30033
620	1.58259	1.29291	1.35737				1.63283	1.7012	1.41374	1.17916	1.43934	1.26024	1.33312	1.42079	1.31819
622	1.57943	1.33046	1.36158				1.65656	1.67095	1.41077	1.22807	1.46088	1.30245	1.36801	1.42775	1.28897
624	1.57174	1.33683	1.35808				1.63004	1.67824	1.40694	1.21046	1.47844	1.32159	1.34881	1.41454	1.3109
626	1.60331	1.31435	1.35854				1.64887	1.71216	1.4489	1.18836	1.43216	1.32255	1.33141	1.43761	1.30661
628	1.57209	1.35031	1.33651				1.61609	1.68851	1.41166	1.24914	1.50277	1.29903	1.32537	1.41858	1.26559
630	1.57649	1.3187	1.338				1.62184	1.68099	1.42664	1.21312	1.44666	1.29633	1.32101	1.42533	1.26767
632	1.59703	1.32746	1.35087				1.65842	1.7151	1.41759	1.19635	1.47494	1.31109	1.3579	1.41874	1.27599
634	1.59316	1.3332	1.35818				1.65253	1.7136	1.41336	1.22973	1.45346	1.3164	1.34623	1.43969	1.28863
636	1.5933	1.33905	1.37511				1.64893	1.69912	1.43187	1.21245	1.47758	1.32713	1.34688	1.45668	1.32177
638	1.56627	1.34294	1.33649				1.61279	1.66269	1.42333	1.25088	1.43854	1.33941	1.3181	1.40939	1.28198
640	1.57819	1.33357	1.36995				1.61131	1.67425	1.449	1.24548	1.45163	1.3036	1.38047	1.42547	1.30391
642	1.57567	1.34221	1.35743				1.64311	1.70255	1.38135	1.24307	1.47353	1.31004	1.36043	1.43561	1.27625
644	1.58563	1.32782	1.37442				1.65818	1.67809	1.42062	1.25225	1.44791	1.28329	1.35735	1.43762	1.3283
646	1.56893	1.32902	1.36092				1.62975	1.65408	1.42295	1.2397	1.45952	1.28784	1.35905	1.451	1.2727
648	1.57432	1.32919	1.35575				1.59851	1.69116	1.43328	1.23526	1.4482	1.30412	1.35134	1.42772	1.2882
650	1.57606	1.35597	1.37702				1.63285	1.66838	1.42696	1.25941	1.47976	1.32874	1.38945	1.4611	1.2805
652	1.57672	1.35825	1.3496				1.61816	1.69505	1.41696	1.28294	1.47566	1.31617	1.33258	1.42985	1.28637
654	1.58113	1.33827	1.36103				1.64999	1.69592	1.39748	1.2255	1.461	1.32831	1.37363	1.40128	1.30819
656	1.58405	1.34942	1.37632				1.62568	1.67421	1.45227	1.26611	1.45578	1.32638	1.35865	1.42187	1.34844
658	1.59886	1.34334	1.3873				1.66157	1.69282	1.44218	1.2481	1.47331	1.3086	1.35467	1.4392	1.36803
660	1.5921	1.3201	1.39186				1.64835	1.68251	1.44545	1.20108	1.4472	1.31202	1.35618	1.44738	1.37201
662	1.58012	1.35466	1.39043				1.62753	1.664	1.44884	1.24856	1.47536	1.34004	1.37197	1.45271	1.34661
664	1.58377	1.33425	1.40172				1.64616	1.66229	1.44286	1.26264	1.46854	1.27157	1.38527	1.45193	1.36795
666	1.58885	1.36678	1.37659				1.66344	1.67579	1.42732	1.2814	1.47593	1.34302	1.32516	1.44707	1.35754
668	1.58347	1.32577	1.3652				1.62555	1.69147	1.43338	1.23067	1.43334	1.31329	1.30446	1.45414	1.337
670	1.59783	1.33279	1.38353				1.65199	1.70373	1.43778	1.23254	1.46538	1.30046	1.35096	1.44109	1.35853
672	1.59791	1.33249	1.39937				1.66024	1.7019	1.4316	1.23246	1.42265	1.34237	1.37819	1.45818	1.36174
674	1.601	1.33946	1.40145				1.67382	1.68004	1.44914	1.24614	1.4632	1.30905	1.38743	1.42659	1.39034
676	1.58326	1.33157	1.38674				1.62668	1.70069	1.42242	1.23422	1.44185	1.31865	1.32411	1.46268	1.37343
678	1.58749	1.32836	1.38925				1.65569	1.73611	1.37066	1.22996	1.45525	1.29987	1.34565	1.46079	1.36131
680	1.57221	1.34205	1.41493				1.63432	1.69384	1.38845	1.24874	1.46194	1.31546	1.39425	1.45412	1.39642
682	1.58925	1.35651	1.38352				1.67502	1.69298	1.39975	1.26566	1.48123	1.32263	1.34852	1.44379	1.35824
684	1.60216	1.35154	1.3824				1.65867	1.70184	1.44598	1.27407	1.47518	1.30537	1.38205	1.40319	1.36195
686	1.57799	1.35847	1.38553				1.64884	1.66046	1.42467	1.24699	1.52973	1.2987	1.35257	1.44003	1.36399
688	1.59695	1.33991	1.38659				1.64495	1.72196	1.42394	1.26585	1.46271	1.29117	1.38037	1.44393	1.33547
690	1.58368	1.35784	1.39866				1.64781	1.69578	1.40744	1.26172	1.47107	1.34074	1.38063	1.46244	1.35291
692	1.58613	1.33573	1.375				1.64857	1.69085	1.41897	1.22342	1.4592	1.32457	1.36343	1.44098	1.32059
694	1.55165	1.34402	1.38539				1.60263	1.65532	1.397	1.24592	1.48637	1.29978	1.38739	1.42686	1.34191
696	1.57272	1.32795	1.39899				1.63337	1.68	1.40477	1.24329	1.42897	1.3116	1.40233	1.45913	1.33552
698	1.61144	1.34583	1.40584				1.66567	1.73637	1.43227	1.25708	1.47047	1.30996	1.40347	1.45766	1.35638
700	1.58579	1.34218	1.41514				1.66004	1.68399	1.41334	1.25054	1.46175	1.31425	1.39414	1.48083	1.37047
702	1.60106	1.33964	1.41555				1.67242	1.69747	1.43327	1.2497	1.46222	1.30701	1.39229	1.48811	1.36625
704	1.58993	1.37241	1.38847				1.667	1.69035	1.41243	1.26885	1.52153	1.32685	1.37755	1.42429	1.36357
706	1.57914	1.34754	1.41204				1.64974	1.67649	1.4112	1.25102	1.46226	1.32935	1.40501	1.46914	1.36198
708	1.55399	1.34978	1.39547				1.63375	1.63599	1.39224	1.25034	1.47629	1.32271	1.36688	1.43618	1.38336
710	1.59175	1.34768	1.40372				1.65551	1.7021	1.41763	1.24366	1.49395	1.30544	1.37983	1.4548	1.37653
712	1.59586	1.33374	1.39382				1.64498	1.7287	1.4139	1.2604	1.43536	1.30545	1.39615	1.42349	1.36183
714	1.58252	1.35739	1.37999				1.63331	1.71376	1.4005	1.29637	1.45223	1.32357	1.35867	1.43979	1.34151
716	1.58718	1.36813	1.39641				1.67695	1.66135	1.42325	1.26065	1.50131	1.34243	1.40543	1.44559	1.33822
718	1.56206	1.35802	1.39674				1.6303	1.66801	1.38788	1.24612	1.48169	1.34625	1.37637	1.46804	1.34583
720	1.58689	1.34673	1.39757				1.63853	1.69864	1.42349	1.2311	1.4706	1.33849	1.39464	1.4421	1.35597
722	1.60032	1.35111	1.3863				1.67511	1.69466	1.4312	1.27366	1.48296	1.29673	1.38227	1.41933	1.3573
724	1.56992	1.36524	1.38676				1.68267	1.63296	1.39413	1.29348	1.45843	1.34381	1.36956	1.41297	1.37774
726	1.5773	1.35695	1.41804				1.66559	1.68204	1.38428	1.25425	1.50372	1.31289	1.39952	1.48889	1.36572
728	1.58092	1.35748	1.41322				1.65327	1.68466	1.40482	1.26302	1.49872	1.31071	1.37178	1.47973	1.38816
730	1.57304	1.33918	1.39225				1.64471	1.69817	1.37624	1.2151	1.48145	1.32099	1.38505	1.4518	1.33989
732	1.58779	1.33037	1.41657				1.63936	1.70833	1.41568	1.24537	1.44947	1.29626	1.4301	1.44689	1.37272
734	1.58367	1.33389	1.40795				1.66217	1.67467	1.41417	1.22396	1.48123	1.29648	1.41999	1.45874	1.34511
736	1.56584	1.36127	1.39734				1.64627	1.66916	1.38209	1.28586	1.46242	1.33553	1.37064	1.44484	1.37653
738	1.59983	1.35722	1.40549				1.66159	1.67188	1.46602	1.25034	1.50629	1.31502	1.37128	1.45491	1.39029
740	1.58328	1.34504	1.39247				1.66819	1.70022	1.38142	1.23959	1.46494	1.3306	1.38	1.44956	1.34783
742	1.588	1.33932	1.39968				1.66003	1.70784	1.39615	1.23223	1.48143	1.30429	1.39664	1.44967	1.35274
744	1.58467	1.35318	1.40879				1.66289	1.68154	1.40959	1.24887	1.45407	1.35659	1.37477	1.47114	1.38048
746	1.57196	1.36599	1.41217				1.64346	1.66484	1.40758	1.28241	1.50828	1.3073	1.42353	1.43937	1.37363
748	1.57207	1.33666	1.39486				1.63112	1.67554	1.40956	1.23986	1.44577	1.32435	1.408	1.42798	1.3486
750	1.61769	1.33514	1.39637				1.67055	1.72294	1.45958	1.27393	1.43789	1.29358	1.40084	1.4481	1.34017
752	1.56182	1.34795	1.40227				1.62114	1.66526	1.39906	1.27499	1.46492	1.30393	1.39523	1.44341	1.36818
754	1.5589	1.34141	1.38099				1.60292	1.70328	1.37049	1.26236	1.46574	1.29613	1.36006	1.42899	1.35391
756	1.56156	1.33926	1.42226				1.64531	1.6581	1.38126	1.24753	1.4371	1.33316	1.39566	1.48063	1.39048
758	1.57901	1.34193	1.39265				1.67058	1.68175	1.38471	1.24724	1.46717	1.31137	1.36855	1.45497	1.35444
760	1.5763	1.3385	1.40193				1.63819	1.67781	1.4129	1.23175	1.46527	1.31847	1.39695	1.4411	1.36773
762	1.60083	1.34226	1.41323				1.6732	1.70487	1.42441	1.25788	1.42873	1.34017	1.3622	1.5042	1.3733
764	1.57103	1.35568	1.42708				1.66854	1.66356	1.38099	1.26588	1.46591	1.33526	1.43274	1.46851	1.38
766	1.58371	1.35258	1.38965				1.62783	1.68464	1.43866	1.29016	1.43329	1.33428	1.36092	1.41385	1.39419
768	1.57517	1.35732	1.41026				1.65573	1.66349	1.40628	1.25159	1.49392	1.32644	1.37567	1.49927	1.35583
770	1.59193	1.36547	1.39506				1.68176	1.70022	1.39381	1.29601	1.48301	1.3174	1.3661	1.44389	1.37519
772	1.58926	1.33709	1.40606				1.64415	1.69457	1.42905	1.26718	1.4205	1.3236	1.42134	1.43565	1.3612
774	1.58753	1.33846	1.41948				1.64781	1.69933	1.41545	1.28175	1.43336	1.30027	1.41952	1.48324	1.35568
776	1.58603	1.3386	1.41123				1.67183	1.69341	1.39286	1.22167	1.47118	1.32296	1.38906	1.45211	1.39252
778	1.5666	1.36438	1.41111				1.65547	1.66001	1.3843	1.27635	1.48682	1.32996	1.37734	1.47909	1.37691
780	1.5854	1.34661	1.41219				1.6352	1.68304	1.43798	1.29011	1.44245	1.30728	1.41193	1.45299	1.37166
782	1.56894	1.347	1.39911				1.66584	1.66913	1.37186	1.26908	1.47283	1.29908	1.37397	1.46787	1.35548
784	1.57946	1.36511	1.4054				1.64702	1.67916	1.41219	1.30123	1.4682	1.3259	1.38264	1.44292	1.39063
786	1.58188	1.35141	1.40173				1.659	1.68895	1.39769	1.28478	1.44035	1.32911	1.38246	1.4681	1.35465
788	1.57086	1.36211	1.40507				1.64776	1.6762	1.38862	1.28091	1.47044	1.33499	1.40174	1.43878	1.37468
790	1.5919	1.36102	1.41575				1.66557	1.67474	1.43539	1.28598	1.45215	1.34493	1.41048	1.47552	1.36125
792	1.54901	1.35541	1.43349				1.62053	1.6598	1.36669	1.26644	1.45607	1.34372	1.42396	1.49328	1.38323
794	1.58159	1.35805	1.39924				1.67643	1.68621	1.38212	1.31191	1.43874	1.3235	1.40403	1.43547	1.35823
796	1.55614	1.36875	1.40463				1.61592	1.65687	1.39563	1.31969	1.46231	1.32424	1.38506	1.4647	1.36413
798	1.57947	1.3645	1.41749				1.64336	1.67393	1.42113	1.30696	1.4682	1.31834	1.38908	1.50499	1.3584
800	1.5816	1.37223	1.41376				1.65158	1.68092	1.4123	1.31317	1.49019	1.31332	1.41994	1.43579	1.38556
802	1.5839	1.35797	1.42161				1.62714	1.67078	1.45377	1.28167	1.47655	1.31568	1.40998	1.47958	1.37528
804	1.56227	1.34727	1.40756				1.59449	1.66592	1.4264	1.29723	1.42237	1.32221	1.40388	1.45968	1.35912
806	1.55774	1.35801	1.38824				1.60928	1.6608	1.40316	1.26246	1.48178	1.32979	1.39756	1.43178	1.33538
808	1.58142	1.35568	1.38533				1.63568	1.68825	1.42032	1.26483	1.46025	1.34198	1.37424	1.44932	1.33243
810	1.56562	1.36516	1.39716				1.64756	1.63973	1.40956	1.27126	1.47461	1.34961	1.39978	1.43711	1.35458
812	1.57307	1.34498	1.4017				1.63173	1.66091	1.42656	1.26255	1.45685	1.31555	1.4086	1.4598	1.3367
814	1.56762	1.36469	1.40215				1.62435	1.68979	1.38873	1.26365	1.46983	1.36061	1.39864	1.41914	1.38867
816	1.57984	1.35795	1.42252				1.66911	1.64919	1.4212	1.29534	1.44374	1.33476	1.41769	1.4897	1.36015
818	1.57349	1.33381	1.39385				1.62875	1.68849	1.40322	1.25856	1.4392	1.30368	1.36604	1.44671	1.3688
820	1.57877	1.35074	1.40803				1.657	1.68194	1.39736	1.27877	1.46156	1.3119	1.42481	1.45681	1.34247
822	1.56285	1.37151	1.3906				1.66201	1.65151	1.37504	1.27348	1.48378	1.35728	1.3806	1.43676	1.35444
824	1.56384	1.35599	1.4282				1.63289	1.66463	1.394	1.30316	1.46204	1.30278	1.46626	1.46477	1.35356
826	1.56597	1.37364	1.39572				1.66321	1.66599	1.36871	1.30278	1.48352	1.33463	1.4118	1.41194	1.36341
828	1.56363	1.35957	1.411				1.62199	1.67203	1.39688	1.31052	1.4713	1.29689	1.4155	1.43342	1.38408
830	1.56365	1.3591	1.40429				1.6482	1.65491	1.38785	1.28813	1.46188	1.32727	1.40334	1.45386	1.35568
832	1.57382	1.34103	1.42739				1.64384	1.6873	1.39031	1.30004	1.39776	1.32529	1.45617	1.46848	1.35754
834	1.56018	1.33399	1.41767				1.63018	1.64265	1.40771	1.21397	1.46229	1.32571	1.39479	1.46307	1.39516
836	1.58822	1.36478	1.4164				1.67006	1.66709	1.42751	1.29431	1.45541	1.34463	1.41366	1.46267	1.37288
838	1.55765	1.36066	1.38997				1.59696	1.66609	1.4099	1.30479	1.48487	1.29233	1.39373	1.42183	1.35435
840	1.57161	1.37307	1.39676				1.64455	1.64786	1.42241	1.31999	1.46924	1.32999	1.40051	1.42484	1.36493
842	1.57068	1.35281	1.40788				1.61939	1.68368	1.40898	1.28278	1.46563	1.31002	1.4069	1.43521	1.38152
844	1.5611	1.35116	1.40359				1.64421	1.66847	1.37062	1.27329	1.45957	1.32064	1.40562	1.4548	1.35034
846	1.5751	1.34548	1.42578				1.6549	1.66547	1.40492	1.29735	1.41723	1.32187	1.46194	1.43496	1.38045
848	1.56349	1.35584	1.41628				1.6162	1.68122	1.39304	1.30733	1.42886	1.33134	1.46873	1.44202	1.3381
850	1.58621	1.35483	1.43259				1.65654	1.69575	1.40634	1.29888	1.4381	1.32751	1.41564	1.49313	1.38901
852	1.56911	1.35659	1.44266				1.61003	1.68576	1.41155	1.27009	1.46947	1.33022	1.4544	1.45568	1.41789
854	1.59231	1.35551	1.41742				1.66516	1.70612	1.40566	1.304	1.45142	1.31112	1.42975	1.44388	1.37862
856	1.57289	1.36859	1.3977				1.65942	1.66047	1.39879	1.29768	1.47854	1.32956	1.43092	1.41935	1.34283
858	1.57672	1.34706	1.40879				1.64192	1.68115	1.40711	1.28705	1.44536	1.30877	1.41924	1.44406	1.36306
860	1.54071	1.3375	1.41588				1.60243	1.67656	1.34314	1.26368	1.4375	1.31131	1.433	1.44476	1.36987
862	1.58008	1.36681	1.39698				1.68604	1.66729	1.3869	1.30481	1.47559	1.32003	1.39167	1.43572	1.36355
864	1.58291	1.35929	1.406				1.66694	1.69824	1.38353	1.29994	1.45467	1.32328	1.41964	1.45512	1.34324
866	1.56152	1.35592	1.41421				1.62409	1.64543	1.41505	1.28594	1.4653	1.31654	1.40691	1.44994	1.38579
868	1.56923	1.34868	1.41484				1.63574	1.65789	1.41407	1.28107	1.44485	1.32011	1.44682	1.45907	1.33863
870	1.56933	1.34592	1.42757				1.62934	1.65422	1.42441	1.28588	1.43534	1.31655	1.47252	1.44785	1.36236
872	1.54048	1.34523	1.40019				1.62065	1.63911	1.36168	1.28385	1.43626	1.31559	1.41123	1.4215	1.36783
874	1.58744	1.34163	1.41281				1.64181	1.74504	1.37547	1.27911	1.44922	1.29657	1.432	1.4072	1.39924
876	1.5485	1.35979	1.41253				1.61851	1.64917	1.37781	1.29695	1.46759	1.31484	1.42884	1.44897	1.3598
878	1.56865	1.3736	1.40528				1.6154	1.70419	1.38636	1.30199	1.46927	1.34953	1.4192	1.42827	1.36835
880	1.57369	1.35462	1.41663				1.668	1.66927	1.38381	1.32256	1.42745	1.31385	1.43644	1.41771	1.39573
882	1.5736	1.35981	1.40863				1.61703	1.69417	1.40961	1.27962	1.48861	1.31119	1.4535	1.44108	1.33132
884	1.58711	1.3749	1.41433				1.65836	1.71105	1.3919	1.32431	1.44837	1.35202	1.43966	1.42799	1.37533
886	1.57242	1.35141	1.41525				1.64379	1.6914	1.38207	1.26838	1.4562	1.32963	1.42197	1.43803	1.38576
888	1.57533	1.35653	1.40251				1.60506	1.70702	1.4139	1.31472	1.44158	1.31329	1.42239	1.41061	1.37452
890	1.55756	1.35606	1.41959				1.62005	1.67444	1.37818	1.27352	1.47694	1.31772	1.44321	1.44315	1.37241
892	1.56738	1.34858	1.42566				1.61843	1.67968	1.40403	1.26861	1.45193	1.32521	1.4549	1.43223	1.38984
894	1.57769	1.34858	1.41112				1.64274	1.68474	1.40559	1.27277	1.43793	1.33504	1.42066	1.44049	1.3722
896	1.5674	1.357	1.41959				1.63624	1.68916	1.3768	1.31818	1.46565	1.28716	1.42504	1.42806	1.40567
898	1.5676	1.35416	1.41618				1.64178	1.6519	1.40914	1.30422	1.45944	1.29881	1.46336	1.40737	1.37782
900	1.57139	1.36507	1.38757				1.6357	1.67526	1.4032	1.28322	1.51216	1.29983	1.40046	1.40242	1.35984
902	1.5668	1.3664	1.42137				1.61716	1.68976	1.39347	1.32879	1.44478	1.32563	1.48802	1.4129	1.36318
904	1.56236	1.33731	1.41708				1.64337	1.65176	1.39196	1.27164	1.41333	1.32696	1.44946	1.44596	1.35582
906	1.58668	1.34449	1.391				1.65936	1.68215	1.41854	1.29486	1.42402	1.3146	1.42413	1.4118	1.33708
908	1.55707	1.36812	1.39306				1.60811	1.67425	1.38886	1.2935	1.46259	1.34827	1.39475	1.44453	1.33988
910	1.57709	1.35524	1.40167				1.63383	1.67775	1.4197	1.2995	1.43389	1.33235	1.43441	1.40752	1.36308
912	1.56	1.35763	1.40625				1.65864	1.63506	1.38629	1.28531	1.44826	1.33932	1.43832	1.41701	1.36344
914	1.54679	1.34403	1.424				1.63267	1.64434	1.36336	1.29261	1.43651	1.30296	1.4567	1.41834	1.39696
916	1.56142	1.33439	1.40564				1.64036	1.65988	1.38401	1.28425	1.43734	1.2816	1.46442	1.38915	1.36335
918	1.55896	1.35484	1.40673				1.61393	1.65377	1.40917	1.29855	1.4446	1.32137	1.42588	1.43322	1.36111
920	1.557	1.34909	1.41518				1.65362	1.65594	1.36146	1.28236	1.44227	1.32264	1.43226	1.43768	1.3756
922	1.56213	1.33339	1.42233				1.64488	1.66935	1.37216	1.31114	1.38503	1.30399	1.44335	1.4395	1.38413
924	1.55851	1.37259	1.42248				1.62725	1.66154	1.38675	1.30883	1.46167	1.34726	1.4531	1.43612	1.37823
926	1.55139	1.36787	1.4062				1.64421	1.62706	1.38289	1.30286	1.47152	1.32924	1.43828	1.39998	1.38032
928	1.57564	1.35169	1.41204				1.64822	1.68639	1.3923	1.28248	1.43184	1.34074	1.44042	1.41339	1.3823
930	1.58228	1.37691	1.38746				1.66162	1.65374	1.43148	1.34315	1.47063	1.31696	1.4211	1.40552	1.33577
932	1.5772	1.34765	1.38925				1.6337	1.68047	1.41742	1.30923	1.45041	1.28331	1.42018	1.3751	1.37246
934	1.54919	1.34711	1.39816				1.62431	1.65136	1.3719	1.27791	1.4525	1.31093	1.43601	1.41425	1.34423
936	1.5781	1.34328	1.39128				1.63285	1.71119	1.39026	1.28875	1.42423	1.31685	1.44187	1.39555	1.33641
938	1.58042	1.35931	1.40817				1.66351	1.69742	1.38033	1.34363	1.44049	1.29381	1.45148	1.39849	1.37452
940	1.56062	1.35067	1.3851				1.62583	1.67588	1.38014	1.3204	1.41381	1.31781	1.41765	1.37551	1.36214
942	1.53967	1.3712	1.40514				1.60184	1.63539	1.38179	1.32269	1.46056	1.33035	1.45836	1.40433	1.35274
944	1.5539	1.34805	1.39267				1.62329	1.65833	1.3801	1.32471	1.41735	1.30208	1.46127	1.39225	1.32447
946	1.55357	1.35127	1.39304				1.61189	1.66437	1.38445	1.3149	1.43587	1.30303	1.45939	1.39028	1.32943
948	1.57014	1.36977	1.38743				1.64351	1.69221	1.37468	1.33301	1.44915	1.32714	1.43088	1.36956	1.36185
950	1.58966	1.36346	1.3911				1.67198	1.67382	1.42319	1.28854	1.46342	1.33843	1.43664	1.37701	1.35966
952	1.55685	1.37385	1.37921				1.61628	1.66776	1.38652	1.33143	1.4423	1.3478	1.39668	1.39534	1.34561
954	1.56601	1.35536	1.41454				1.64353	1.67057	1.38392	1.32461	1.43077	1.31069	1.47276	1.39555	1.3753
956	1.55477	1.37203	1.38942				1.61101	1.66359	1.38972	1.32391	1.44943	1.34276	1.43243	1.40541	1.33043
958	1.54236	1.36713	1.41531				1.60451	1.65487	1.3677	1.32034	1.43752	1.34352	1.47088	1.40349	1.37156
960	1.57157	1.36421	1.41482				1.65554	1.65561	1.40355	1.30445	1.47084	1.31733	1.44266	1.39408	1.40772
962	1.5672	1.35258	1.41703				1.6304	1.68667	1.38455	1.32647	1.43388	1.2974	1.44944	1.42835	1.37329
964	1.55615	1.35376	1.41334				1.63545	1.65057	1.38243	1.34764	1.40557	1.30806	1.44888	1.4158	1.37534
966	1.54921	1.35275	1.41538				1.64613	1.65074	1.35077	1.32479	1.42405	1.30941	1.46636	1.41476	1.36502
968	1.55956	1.33831	1.42596				1.63882	1.63128	1.40859	1.32021	1.38542	1.3093	1.45291	1.45209	1.37288
970	1.5425	1.35519	1.39157				1.62423	1.66088	1.34238	1.33531	1.4422	1.28807	1.41543	1.38258	1.37671
972	1.5665	1.3538	1.39378				1.62748	1.68904	1.38299	1.32013	1.40396	1.33733	1.42612	1.43883	1.31639
974	1.55336	1.36138	1.42618				1.59724	1.6603	1.40254	1.30019	1.46073	1.32323	1.47879	1.43295	1.3668
976	1.54498	1.35488	1.40519				1.60032	1.65858	1.37604	1.30333	1.4183	1.34301	1.43556	1.38363	1.39638
978	1.55356	1.33876	1.44188				1.6028	1.69213	1.36575	1.30001	1.4292	1.28707	1.50277	1.4419	1.38097
980	1.56993	1.34642	1.39932				1.67739	1.64502	1.38736	1.30374	1.42679	1.30873	1.46501	1.38038	1.35256
982	1.56876	1.36031	1.40558				1.62648	1.7009	1.37889	1.3284	1.44764	1.30489	1.4355	1.38566	1.39559
984	1.55637	1.36443	1.37764				1.61573	1.65899	1.39437	1.32032	1.43954	1.33342	1.40407	1.39359	1.33527
986	1.52201	1.34418	1.40028				1.58509	1.62783	1.3531	1.31701	1.40997	1.30555	1.42759	1.44142	1.33181
988	1.56899	1.37737	1.38015				1.62095	1.66929	1.41672	1.34062	1.4422	1.34928	1.43206	1.35722	1.35118
990	1.55809	1.35567	1.38856				1.62881	1.67212	1.37333	1.3193	1.43177	1.31594	1.42846	1.39732	1.33991
992	1.56993	1.35453	1.4003				1.66186	1.64982	1.39812	1.34636	1.41042	1.30679	1.4216	1.43162	1.34769
994	1.54065	1.34388	1.42063				1.62159	1.65427	1.3461	1.32613	1.41267	1.29285	1.47367	1.40604	1.38218
996	1.56174	1.34857	1.37968				1.63852	1.67084	1.37586	1.29693	1.42307	1.32571	1.40898	1.37973	1.35033
998	1.53106	1.34993	1.3996				1.61222	1.61253	1.36842	1.31761	1.43134	1.30085	1.4393	1.38143	1.37808
1000	1.5686	1.3388	1.39578				1.61408	1.68362	1.4081	1.29862	1.39644	1.32135	1.43378	1.38956	1.36401
1002	1.57497	1.33781	1.42068				1.62506	1.68417	1.41569	1.31621	1.42049	1.27672	1.44413	1.43357	1.38434
1004	1.55647	1.34566	1.4014				1.62818	1.6376	1.40363	1.32525	1.42623	1.2855	1.4343	1.40299	1.36693
1006	1.55643	1.33638	1.41073				1.63349	1.66213	1.37367	1.27457	1.42314	1.31144	1.46534	1.39577	1.37108
1008	1.55343	1.36598	1.40335				1.65825	1.65605	1.346	1.3194	1.43097	1.34758	1.48241	1.39644	1.33119
1010	1.56228	1.34748	1.4098				1.64798	1.67903	1.35984	1.31675	1.41797	1.3077	1.44345	1.40512	1.38083
1012	1.56427	1.34815	1.38652				1.63486	1.66294	1.395	1.33403	1.40633	1.3041	1.43389	1.40131	1.32436
1014	1.56687	1.32702	1.41587				1.64997	1.64098	1.40966	1.31587	1.38277	1.28243	1.45969	1.4145	1.37343
1016	1.56972	1.33114	1.42556				1.65076	1.68786	1.37053	1.31987	1.3693	1.30425	1.46596	1.43917	1.37153
1018	1.5503	1.3526	1.40071				1.58678	1.67813	1.38599	1.31533	1.43057	1.31189	1.46406	1.388	1.35007
1020	1.52682	1.34781	1.41065				1.59484	1.62342	1.3622	1.32612	1.41922	1.2981	1.46074	1.40821	1.36299
1022	1.56981	1.33972	1.4126				1.63472	1.68539	1.38932	1.29216	1.41471	1.31227	1.44724	1.40778	1.38278
1024	1.55495	1.33776	1.4149				1.6165	1.64996	1.39838	1.27837	1.41504	1.31986	1.46842	1.38776	1.38853
1026	1.57024	1.36673	1.41918				1.61447	1.68624	1.41001	1.34386	1.4167	1.33961	1.45728	1.44073	1.35954
1028	1.53286	1.34826	1.3872				1.60636	1.64027	1.35194	1.33468	1.41099	1.29911	1.40875	1.37225	1.38059
1030	1.52328	1.347	1.4005				1.60589	1.6019	1.36205	1.33764	1.43316	1.27019	1.4443	1.37965	1.37755
1032	1.56366	1.357	1.40042				1.61489	1.68583	1.39026	1.33917	1.40222	1.32963	1.4443	1.3933	1.36366
1034	1.55921	1.34917	1.37695				1.63796	1.68164	1.35803	1.32362	1.4517	1.27219	1.40109	1.39146	1.33831
1036	1.55347	1.35919	1.38681				1.66826	1.62781	1.36433	1.33562	1.46039	1.28158	1.42006	1.38969	1.35067
1038	1.54263	1.33705	1.41004				1.66063	1.64345	1.32383	1.27323	1.41543	1.32248	1.46133	1.43517	1.33363
1040	1.55638	1.34682	1.40739				1.65396	1.65164	1.36353	1.30674	1.41496	1.31875	1.45796	1.39552	1.36869
1042	1.54909	1.34466	1.39267				1.62253	1.6481	1.37663	1.32451	1.42319	1.28629	1.44557	1.38374	1.34872
1044	1.54548	1.35168	1.38265				1.61587	1.65369	1.36688	1.33937	1.40688	1.3088	1.4501	1.3708	1.32706
1046	1.57366	1.34342	1.41592				1.67216	1.66954	1.37929	1.35563	1.40338	1.27125	1.44964	1.42995	1.36818
1048	1.54567	1.3443	1.38625				1.61871	1.66142	1.35688	1.30978	1.42507	1.29805	1.41969	1.42299	1.31606
1050	1.55828	1.33968	1.39334				1.6194	1.67769	1.37775	1.28958	1.43805	1.29142	1.43579	1.41226	1.33197
1052	1.53521	1.38245	1.41412				1.62425	1.64291	1.33845	1.38433	1.45903	1.30398	1.473	1.39753	1.37182
1054	1.53945	1.35434	1.3944				1.61553	1.6373	1.36553	1.33526	1.41759	1.31017	1.42295	1.40884	1.35142
1056	1.52011	1.34697	1.40358				1.59845	1.61892	1.34295	1.32769	1.42668	1.28653	1.47761	1.37659	1.35654
1058	1.53595	1.33763	1.3862				1.62405	1.61085	1.37295	1.31252	1.3986	1.30179	1.43098	1.37155	1.35606
1060	1.56071	1.33985	1.38832				1.66069	1.63861	1.38284	1.30467	1.4014	1.31347	1.43318	1.38789	1.34388
1062	1.55028	1.34263	1.40698				1.59451	1.68243	1.37388	1.30591	1.43439	1.28759	1.43792	1.41752	1.36549
1064	1.55191	1.34305	1.40274				1.64285	1.64313	1.36975	1.30734	1.42254	1.29927	1.46876	1.40747	1.33199
1066	1.53569	1.34758	1.40752				1.58397	1.63123	1.39186	1.31718	1.40361	1.32194	1.45474	1.3951	1.37272
1068	1.53759	1.34794	1.40592				1.64448	1.62229	1.346	1.33817	1.38475	1.32091	1.44094	1.41652	1.36029
1070	1.55555	1.36121	1.39867				1.61671	1.659	1.39095	1.33524	1.41787	1.33052	1.43057	1.41419	1.35126
1072	1.53525	1.34375	1.39985				1.62979	1.64127	1.3347	1.32533	1.41894	1.28698	1.4509	1.40361	1.34504
1074	1.54009	1.34243	1.395				1.60582	1.64465	1.3698	1.32753	1.40683	1.29291	1.45071	1.38982	1.34448
1076	1.56558	1.3546	1.38002				1.65637	1.66072	1.37966	1.34906	1.40878	1.30597	1.45303	1.34435	1.34267
1078	1.55036	1.34102	1.38588				1.61684	1.64918	1.38506	1.31594	1.40393	1.30318	1.43547	1.37772	1.34447
1080	1.53836	1.32616	1.39816				1.59873	1.63572	1.38063	1.32265	1.39746	1.25838	1.45985	1.37795	1.35668
1082	1.55457	1.34594	1.4194				1.64066	1.65541	1.36764	1.32127	1.41885	1.29772	1.46836	1.42203	1.3678
1084	1.54715	1.36668	1.40538				1.64521	1.6513	1.34495	1.36542	1.40779	1.32683	1.47192	1.38775	1.35647
1086	1.56127	1.34239	1.38504				1.64471	1.64215	1.39696	1.28664	1.43238	1.30814	1.45155	1.37494	1.32863
1088	1.53587	1.36313	1.3926				1.62249	1.6196	1.36551	1.34996	1.43947	1.29997	1.44791	1.39301	1.33688
1090	1.52208	1.34081	1.39395				1.57523	1.64262	1.34839	1.34553	1.41218	1.26472	1.4377	1.396	1.34816
1092	1.56225	1.35275	1.39626				1.66441	1.67267	1.34967	1.37213	1.40554	1.28059	1.45056	1.39701	1.34122
1094	1.54975	1.35823	1.38119				1.62993	1.65049	1.36884	1.35833	1.39388	1.32248	1.45872	1.34796	1.33688
1096	1.55233	1.33069	1.39333				1.62532	1.6572	1.37448	1.30443	1.38221	1.30543	1.43703	1.40753	1.33543
1098	1.55427	1.35525	1.39875				1.65978	1.64099	1.36203	1.34914	1.41968	1.29692	1.45	1.39358	1.35266
1100	1.53437	1.33633	1.3938				1.62713	1.62409	1.3519	1.34757	1.38394	1.27748	1.42421	1.38888	1.36832
1102	1.54079	1.34359	1.39289				1.64057	1.6228	1.359	1.30926	1.40111	1.32041	1.43365	1.3866	1.35843
1104	1.55034	1.34502	1.4039				1.61337	1.63634	1.40132	1.33804	1.39013	1.30688	1.46372	1.3997	1.34828
1106	1.53961	1.33454	1.39139				1.64465	1.61037	1.36382	1.29246	1.41676	1.2944	1.44959	1.37339	1.3512
1108	1.56986	1.34711	1.38208				1.65979	1.6811	1.36868	1.32464	1.39281	1.32388	1.44308	1.3676	1.33557
1110	1.53182	1.34609	1.40051				1.62272	1.62258	1.35017	1.32622	1.42024	1.2918	1.44116	1.37722	1.38316
1112	1.55022	1.35124	1.41592				1.63072	1.66676	1.35319	1.36472	1.39579	1.29321	1.45803	1.41405	1.37569
1114	1.55017	1.33249	1.40946				1.6467	1.64849	1.35532	1.30789	1.4203	1.2693	1.46158	1.41237	1.35443
1116	1.54718	1.32901	1.4057				1.65269	1.61352	1.37534	1.29613	1.37177	1.31913	1.44866	1.40658	1.36185
1118	1.54307	1.34807	1.39989				1.63499	1.64191	1.35232	1.32966	1.40316	1.31139	1.42799	1.41511	1.35657
1120	1.52925	1.34372	1.39034				1.62456	1.61177	1.35142	1.31363	1.4044	1.31313	1.45472	1.35714	1.35917
1122	1.53635	1.33542	1.40592				1.57659	1.65511	1.37735	1.31091	1.37896	1.3164	1.48201	1.40032	1.33542
1124	1.54304	1.34322	1.3839				1.61041	1.64884	1.36986	1.3364	1.41045	1.28281	1.44368	1.36322	1.3448
1126	1.5424	1.33771	1.38956				1.60483	1.63821	1.38415	1.33376	1.39908	1.28031	1.43399	1.39141	1.34329
1128	1.55986	1.34526	1.4013				1.6092	1.65606	1.41433	1.34824	1.40024	1.2873	1.46952	1.39037	1.344
1130	1.54624	1.324	1.39635				1.6006	1.66785	1.37027	1.29973	1.3771	1.29519	1.47682	1.34274	1.36949
1132	1.54527	1.33921	1.41847				1.63962	1.60749	1.38869	1.33496	1.38922	1.29344	1.46134	1.44228	1.35179
1134	1.5474	1.32572	1.3909				1.61207	1.6378	1.39235	1.3256	1.36329	1.28828	1.44606	1.39115	1.3355
1136	1.53914	1.3419	1.394				1.65817	1.6197	1.33956	1.35056	1.3708	1.30435	1.42548	1.41973	1.33678
1138	1.55405	1.333	1.3987				1.64867	1.63308	1.38041	1.28706	1.39248	1.31945	1.45203	1.40203	1.34203
1140	1.56492	1.33515	1.39659				1.64369	1.68659	1.36448	1.33462	1.39158	1.27924	1.46414	1.37137	1.35427
1142	1.53407	1.33739	1.40271				1.63009	1.61552	1.35659	1.33494	1.40066	1.27658	1.48951	1.41021	1.3084
1144	1.55	1.343	1.40311				1.63115	1.63227	1.38659	1.31586	1.42497	1.28818	1.45451	1.39398	1.36082
1146	1.53945	1.35448	1.38716				1.61939	1.63982	1.35913	1.3461	1.39112	1.32622	1.44635	1.36939	1.34573
1148	1.5587	1.33308	1.39164				1.6381	1.63539	1.40261	1.31405	1.37227	1.31292	1.45676	1.36254	1.35563
1150	1.53908	1.31109	1.40309				1.5974	1.63293	1.38692	1.2877	1.37136	1.27421	1.43569	1.41628	1.3573
1152	1.55398	1.32598	1.4014				1.66547	1.65146	1.34502	1.32639	1.38188	1.26965	1.46378	1.38684	1.35359
1154	1.53474	1.32771	1.40118				1.62504	1.64208	1.33709	1.3071	1.39638	1.27966	1.4731	1.38448	1.34595
1156	1.53948	1.35667	1.38044				1.59078	1.64196	1.38572	1.36763	1.40838	1.294	1.4338	1.35168	1.35584
1158	1.52331	1.32155	1.39866				1.59471	1.64812	1.32711	1.30609	1.38993	1.26863	1.46722	1.38212	1.34663
1160	1.53783	1.35698	1.3777				1.6444	1.61861	1.35047	1.36664	1.40775	1.29655	1.43964	1.36989	1.32357
1162	1.53336	1.34554	1.39347				1.61332	1.6431	1.34366	1.35221	1.3855	1.29891	1.45924	1.37271	1.34847
1164	1.52826	1.34218	1.38656				1.60341	1.61081	1.37055	1.32883	1.38096	1.31674	1.47392	1.39587	1.28988
1166	1.54621	1.33555	1.38566				1.64318	1.6326	1.36284	1.34089	1.37658	1.28916	1.44326	1.36435	1.34937
1168	1.55117	1.34241	1.40019				1.6344	1.67195	1.34717	1.35737	1.38335	1.28652	1.45398	1.39351	1.35308
1170	1.54404	1.35799	1.3947				1.60756	1.66058	1.364	1.36613	1.38583	1.32202	1.49354	1.37348	1.31707
1172	1.56507	1.33007	1.40604				1.59998	1.69385	1.40137	1.31877	1.39945	1.272	1.46233	1.40533	1.35047
1174	1.56052	1.32587	1.38806				1.67013	1.6402	1.37124	1.34317	1.34962	1.28483	1.50096	1.35078	1.31245
1176	1.53082	1.32115	1.39733				1.60255	1.59078	1.39912	1.32273	1.36533	1.27539	1.46593	1.36416	1.3619
1178	1.53037	1.34128	1.40418				1.61569	1.61875	1.35668	1.35794	1.35094	1.31495	1.47689	1.39143	1.34422
1180	1.53073	1.35294	1.38981				1.59853	1.65509	1.33856	1.31407	1.43299	1.31174	1.43508	1.37	1.36435
1182	1.5506	1.32337	1.39438				1.61813	1.66454	1.36914	1.33589	1.37787	1.25636	1.44426	1.37957	1.35932
1184	1.54029	1.33549	1.36715				1.62423	1.61904	1.37761	1.32205	1.38004	1.30439	1.41217	1.37428	1.315
1186	1.53247	1.33464	1.36931				1.60939	1.63894	1.34907	1.30587	1.42606	1.27198	1.40348	1.37064	1.33381
1188	1.55383	1.35028	1.37269				1.60507	1.66277	1.39365	1.37354	1.3899	1.2874	1.41836	1.39688	1.30283
1190	1.55437	1.33481	1.39022				1.63056	1.63016	1.4024	1.35071	1.39739	1.25633	1.44911	1.38411	1.33744
1192	1.52939	1.33271	1.41097				1.64075	1.59542	1.35199	1.31841	1.39186	1.28785	1.45595	1.40862	1.36834
1194	1.53566	1.34151	1.39385				1.61335	1.6252	1.36842	1.33963	1.40183	1.28305	1.44237	1.38844	1.35074
1196	1.52847	1.32515	1.40356				1.61094	1.61386	1.36062	1.34722	1.36645	1.26178	1.47715	1.38922	1.3443
1198	1.53547	1.3596	1.37848				1.61178	1.6091	1.38553	1.36129	1.40467	1.31283	1.44318	1.37084	1.32142
1200	1.55656	1.34277	1.40628				1.63722	1.66042	1.37203	1.3617	1.37157	1.29505	1.48162	1.42066	1.31658
1202	1.52246	1.31256	1.39423				1.61605	1.61389	1.33743	1.31452	1.34555	1.2776	1.44774	1.37216	1.36279
1204	1.50538	1.33805	1.38467				1.57933	1.59048	1.34633	1.35341	1.37347	1.28728	1.4275	1.37743	1.34908
1206	1.55063	1.33456	1.38633				1.59931	1.65893	1.39364	1.32785	1.3756	1.30023	1.44443	1.38266	1.3319
1208	1.55569	1.33611	1.39044				1.61599	1.67066	1.38041	1.3646	1.36093	1.28279	1.42804	1.39717	1.34612
1210	1.55005	1.35248	1.37188				1.62721	1.60786	1.41508	1.3738	1.39041	1.29323	1.4422	1.35589	1.31754
1212	1.54639	1.35041	1.38598				1.6279	1.64358	1.36769	1.31484	1.43871	1.29769	1.45521	1.36658	1.33614
1214	1.54198	1.35064	1.39643				1.59561	1.66392	1.3664	1.35472	1.38583	1.31137	1.49161	1.38599	1.31169
1216	1.53919	1.33265	1.39237				1.6358	1.61862	1.36315	1.34112	1.37136	1.28546	1.42127	1.39665	1.35919
1218	1.52878	1.32447	1.40094				1.59488	1.62149	1.36997	1.30964	1.38414	1.27963	1.46317	1.38453	1.35511
1220	1.539	1.32605	1.39039				1.64121	1.63571	1.34007	1.29567	1.38547	1.29701	1.47013	1.34885	1.35218
1222	1.55055	1.32122	1.39128				1.6824	1.59841	1.37085	1.2989	1.40675	1.25799	1.45314	1.3797	1.341
1224	1.51711	1.31696	1.39853				1.57774	1.59605	1.37753	1.321	1.36786	1.26202	1.49821	1.36326	1.33411
1226	1.53304	1.35593	1.38026				1.61295	1.61455	1.37163	1.3867	1.37984	1.30124	1.43562	1.37712	1.32804
1228	1.54299	1.31947	1.38623				1.62915	1.63633	1.36348	1.30863	1.36825	1.28152	1.47183	1.36621	1.32065
1230	1.53005	1.3307	1.42184				1.59996	1.60871	1.38148	1.32651	1.34582	1.31976	1.49638	1.4056	1.36353
1232	1.53328	1.31979	1.3963				1.62764	1.61691	1.35529	1.33122	1.34693	1.28122	1.46389	1.37254	1.35247
1234	1.5279	1.32892	1.40151				1.57593	1.6364	1.37137	1.33221	1.35323	1.30134	1.46436	1.40314	1.33703
1236	1.55207	1.33983	1.38937				1.63616	1.65626	1.36379	1.33876	1.40133	1.27941	1.44825	1.3918	1.32806
1238	1.53772	1.34238	1.37314				1.64505	1.61052	1.35758	1.355	1.39128	1.28086	1.4474	1.35872	1.3133
1240	1.54656	1.33454	1.37962				1.63194	1.6517	1.35604	1.32313	1.39644	1.28406	1.42823	1.35302	1.35762
1242	1.53841	1.34494	1.39485				1.64832	1.60677	1.36014	1.3362	1.38806	1.31055	1.44029	1.38555	1.3587
1244	1.53711	1.32915	1.41019				1.65101	1.62298	1.33735	1.33927	1.36404	1.28413	1.4545	1.42488	1.3512
1246	1.52239	1.34414	1.39027				1.59191	1.6141	1.36118	1.37025	1.36881	1.29337	1.46382	1.37252	1.33447
1248	1.53418	1.33629	1.41434				1.64387	1.62134	1.33733	1.36902	1.36715	1.27269	1.48029	1.4001	1.36264
1250	1.523	1.3561	1.38493				1.61396	1.60498	1.35007	1.39296	1.38673	1.2886	1.45718	1.37999	1.31762
1252	1.52443	1.34343	1.38984				1.62258	1.58699	1.36371	1.37471	1.3541	1.30146	1.44859	1.36466	1.35627
1254	1.53237	1.32867	1.39382				1.59278	1.59003	1.41429	1.34773	1.37887	1.25942	1.48068	1.36339	1.33739
1256	1.5491	1.3315	1.38858				1.64339	1.60925	1.39465	1.32354	1.3716	1.29936	1.46138	1.36466	1.33972
1258	1.51976	1.32324	1.37933				1.61615	1.59971	1.3434	1.32429	1.37791	1.26751	1.41279	1.36398	1.36121
1260	1.5122	1.34212	1.39002				1.591	1.60077	1.34482	1.35794	1.36626	1.30216	1.43998	1.3689	1.36117
1262	1.5062	1.31745	1.36364				1.60149	1.59355	1.32356	1.32115	1.37862	1.25259	1.41377	1.36011	1.31705
1264	1.52735	1.36095	1.3844				1.61985	1.59446	1.36775	1.3771	1.39923	1.30651	1.40972	1.38598	1.35752
1266	1.53533	1.32124	1.38145				1.64217	1.57445	1.38937	1.33759	1.33739	1.28874	1.43385	1.34409	1.36642
1268	1.52439	1.32456	1.38669				1.60009	1.62063	1.35245	1.32343	1.36522	1.28502	1.45951	1.36021	1.34036
1270	1.53303	1.32554	1.38123				1.59463	1.6547	1.34977	1.30845	1.3651	1.30306	1.46015	1.36195	1.3216
1272	1.53092	1.3289	1.40429				1.63815	1.60268	1.35192	1.32716	1.40481	1.25473	1.50236	1.37168	1.33883
1274	1.53988	1.30889	1.40727				1.61651	1.60865	1.39447	1.33813	1.34359	1.24494	1.46179	1.3748	1.3852
1276	1.5136	1.3343	1.38806				1.60187	1.5952	1.34374	1.35473	1.3683	1.27986	1.46773	1.36396	1.33249
1278	1.52926	1.33435	1.38999				1.62416	1.60714	1.3565	1.32548	1.35933	1.31823	1.43331	1.39171	1.34494
1280	1.53527	1.33272	1.39575				1.64253	1.60681	1.35647	1.34452	1.36357	1.29007	1.48355	1.36851	1.3352
1282	1.53488	1.33182	1.40606				1.59697	1.61704	1.39062	1.35799	1.36964	1.26782	1.48841	1.35455	1.37524
1284	1.5438	1.31952	1.38694				1.60461	1.65156	1.37522	1.32064	1.3377	1.30023	1.44315	1.38716	1.33051
1286	1.52763	1.32397	1.37495				1.62325	1.60957	1.35005	1.34402	1.36947	1.25841	1.42497	1.37846	1.32143
1288	1.52855	1.31732	1.38834				1.61543	1.62001	1.35021	1.31281	1.36104	1.27811	1.43025	1.39364	1.34113
1290	1.53426	1.33342	1.38513				1.63259	1.58489	1.38531	1.33061	1.37981	1.28983	1.45038	1.37292	1.33209
1292	1.52916	1.31978	1.37839				1.62956	1.58917	1.36876	1.32643	1.37635	1.25657	1.42839	1.38323	1.32356
1294	1.52299	1.32467	1.37974				1.61326	1.61531	1.3404	1.30362	1.39778	1.27262	1.44768	1.36254	1.32899
1296	1.51649	1.34836	1.39558				1.61538	1.59782	1.33626	1.34412	1.41126	1.28971	1.44174	1.38504	1.35997
1298	1.53205	1.31927	1.38706				1.65956	1.57689	1.3597	1.34145	1.35737	1.25898	1.45587	1.36779	1.33751
1300	1.52778	1.31015	1.38388				1.61275	1.60867	1.36192	1.32488	1.35545	1.25013	1.44507	1.37899	1.3276
1302	1.53851	1.32414	1.3779				1.62338	1.59767	1.3945	1.33082	1.37192	1.26969	1.43293	1.3798	1.32097
1304	1.5177	1.31914	1.39953				1.61166	1.59404	1.34739	1.33315	1.32721	1.29705	1.47578	1.35932	1.36351
1306	1.50844	1.33621	1.4146				1.57613	1.6054	1.34378	1.37149	1.37308	1.26405	1.50573	1.38314	1.35494
1308	1.52812	1.33964	1.38434				1.62792	1.5674	1.38905	1.36656	1.36691	1.28546	1.45901	1.40741	1.28658
1310	1.51738	1.329	1.38138				1.59087	1.59897	1.3623	1.33943	1.36104	1.28652	1.46141	1.37695	1.30577
1312	1.52788	1.33119	1.3946				1.6225	1.61243	1.34872	1.34064	1.38275	1.27019	1.45407	1.39278	1.33694
1314	1.52288	1.32044	1.38372				1.61983	1.57717	1.37163	1.32637	1.36615	1.26881	1.43042	1.36098	1.35976
1316	1.53447	1.33415	1.38776				1.61059	1.599	1.39381	1.34848	1.35939	1.29458	1.46919	1.37894	1.31515
1318	1.5235	1.30296	1.37946				1.58719	1.60978	1.37354	1.35612	1.28856	1.2642	1.45585	1.34997	1.33257
1320	1.52273	1.30028	1.38664				1.62817	1.57674	1.36328	1.33407	1.33449	1.23228	1.47419	1.33381	1.35191
1322	1.51772	1.31881	1.37705				1.63525	1.55388	1.36403	1.32419	1.35828	1.27395	1.42089	1.36813	1.34213
1324	1.53242	1.31826	1.38232				1.61098	1.61762	1.36865	1.31583	1.3786	1.26036	1.4407	1.35872	1.34755
1326	1.52308	1.33061	1.40095				1.61371	1.58636	1.36918	1.33339	1.36695	1.29148	1.46644	1.38848	1.34795
1328	1.52995	1.32455	1.38895				1.63887	1.58385	1.36713	1.32114	1.37469	1.27781	1.46577	1.37961	1.32146
1330	1.54911	1.31658	1.39346				1.61838	1.63167	1.39729	1.30725	1.35043	1.29207	1.46655	1.38769	1.32614
1332	1.52784	1.33244	1.39317				1.62151	1.57803	1.38399	1.3447	1.3818	1.27083	1.49484	1.3737	1.31097
1334	1.51595	1.30207	1.3772				1.62259	1.58553	1.33972	1.29622	1.35372	1.25627	1.47036	1.33959	1.32166
1336	1.50523	1.33851	1.3711				1.58171	1.57943	1.35455	1.36615	1.36277	1.28663	1.42385	1.35664	1.33281
1338	1.49562	1.31255	1.39067				1.58009	1.5635	1.34327	1.31841	1.32964	1.28961	1.47114	1.35595	1.34492
1340	1.52017	1.35394	1.37994				1.61904	1.61097	1.3305	1.36679	1.40762	1.28742	1.45265	1.35208	1.33509
1342	1.51723	1.31852	1.40999				1.62716	1.59397	1.33056	1.33116	1.34529	1.2791	1.4628	1.39644	1.37073
1344	1.5034	1.31811	1.35399				1.59502	1.57344	1.34174	1.34111	1.34147	1.27173	1.41139	1.35328	1.29729
1346	1.51564	1.32428	1.37209				1.59447	1.59	1.36244	1.33568	1.36391	1.27326	1.43104	1.35655	1.32869
1348	1.52632	1.33044	1.37045				1.63996	1.56494	1.37406	1.36399	1.36553	1.26181	1.45624	1.34487	1.31023
1350	1.53622	1.3149	1.369				1.61693	1.60828	1.38346	1.32987	1.34647	1.26836	1.4241	1.35962	1.32327
1352	1.51209	1.32967	1.37123				1.61461	1.56802	1.35363	1.35926	1.34174	1.288	1.43346	1.3417	1.33852
1354	1.54987	1.32412	1.3766				1.65006	1.63766	1.3619	1.33087	1.35372	1.28778	1.45138	1.34415	1.33426
1356	1.5362	1.30795	1.38659				1.61365	1.63724	1.35773	1.34796	1.32756	1.24834	1.45807	1.38742	1.31428
1358	1.5261	1.30931	1.37533				1.63251	1.57854	1.36723	1.3217	1.32828	1.27796	1.45455	1.33539	1.33606
1360	1.50923	1.32522	1.38157				1.60904	1.58992	1.32874	1.3269	1.35974	1.28903	1.45037	1.34214	1.35219
1362	1.50217	1.31748	1.39037				1.59868	1.56857	1.33927	1.34589	1.32773	1.2788	1.47248	1.36923	1.32938
1364	1.50762	1.32045	1.36862				1.59459	1.57213	1.35613	1.31876	1.34927	1.29332	1.44178	1.34841	1.31568
1366	1.50916	1.31186	1.38521				1.57967	1.62578	1.32203	1.32213	1.33839	1.27506	1.47953	1.34463	1.33147
1368	1.54478	1.31958	1.35956				1.65909	1.60292	1.37233	1.347	1.33434	1.27741	1.4432	1.31711	1.31836
1370	1.50902	1.30326	1.37947				1.59869	1.57611	1.35226	1.31847	1.3114	1.2799	1.45298	1.34196	1.34346
1372	1.50551	1.3173	1.39949				1.58994	1.5841	1.3425	1.3538	1.30434	1.29375	1.46962	1.39641	1.33242
1374	1.51489	1.32938	1.36817				1.64978	1.51205	1.38284	1.33353	1.3607	1.29391	1.45157	1.33909	1.31385
1376	1.53796	1.32868	1.3915				1.65431	1.58086	1.37871	1.3558	1.35525	1.275	1.49214	1.38679	1.29558
1378	1.53485	1.3268	1.38002				1.63097	1.58095	1.39263	1.3326	1.36956	1.27824	1.4649	1.32503	1.35012
1380	1.52773	1.33275	1.37294				1.6648	1.55807	1.36032	1.34962	1.35757	1.29106	1.44928	1.33743	1.33211
1382	1.50924	1.301	1.41378				1.60729	1.57259	1.34784	1.36644	1.30573	1.23083	1.50227	1.38038	1.35868
1384	1.53682	1.32854	1.37257				1.63664	1.62073	1.35308	1.33349	1.35819	1.29395	1.44214	1.31123	1.36433
1386	1.5089	1.32398	1.36746				1.62388	1.59361	1.30921	1.35133	1.34031	1.28029	1.42399	1.31952	1.35886
1388	1.51371	1.33965	1.37398				1.59557	1.57056	1.37498	1.35973	1.36095	1.29828	1.46199	1.31803	1.34193
1390	1.50744	1.33466	1.36781				1.61897	1.54295	1.36039	1.33915	1.35597	1.30888	1.43613	1.35035	1.31693
1392	1.51894	1.32066	1.40195				1.62868	1.57523	1.35292	1.3423	1.35783	1.26185	1.45258	1.40011	1.35316
1394	1.50991	1.3088	1.39126				1.63258	1.55142	1.34574	1.3068	1.35247	1.26713	1.47657	1.33189	1.36532
1396	1.50905	1.32115	1.37056				1.60193	1.61397	1.31124	1.32976	1.37304	1.26065	1.44413	1.34837	1.31918
1398	1.51785	1.32732	1.36566				1.63563	1.56983	1.3481	1.35671	1.34923	1.27602	1.45392	1.31456	1.3285
1400	1.50696	1.32701	1.36637				1.59766	1.60003	1.3232	1.36406	1.36469	1.25229	1.43255	1.32954	1.33702
1402	1.51588	1.3216	1.36805				1.62492	1.56957	1.35313	1.32181	1.35633	1.28666	1.4268	1.33676	1.34059
1404	1.51598	1.32799	1.36745				1.60065	1.59773	1.34958	1.34126	1.36359	1.27912	1.44313	1.33617	1.32306
1406	1.53617	1.3166	1.36629				1.68288	1.56553	1.36009	1.36106	1.33121	1.25753	1.432	1.35192	1.31494
1408	1.50721	1.31477	1.3715				1.57655	1.59342	1.35166	1.32672	1.39517	1.22243	1.4124	1.37456	1.32753
1410	1.52495	1.31335	1.38191				1.6296	1.59041	1.35483	1.36194	1.32165	1.25646	1.45034	1.38159	1.3138
1412	1.53178	1.31198	1.37576				1.65132	1.57425	1.36977	1.33068	1.36345	1.24179	1.45492	1.34752	1.32484
1414	1.48828	1.31523	1.36975				1.63442	1.54215	1.28828	1.34489	1.32368	1.27713	1.42925	1.35227	1.32772
1416	1.51802	1.32728	1.3995				1.63689	1.56779	1.34938	1.3773	1.34638	1.25816	1.43425	1.40289	1.36134
1418	1.52073	1.31181	1.38896				1.63919	1.57309	1.34991	1.33001	1.33161	1.2738	1.45543	1.37665	1.3348
1420	1.52035	1.31273	1.38681				1.63915	1.58431	1.3376	1.35815	1.32097	1.25907	1.46221	1.35864	1.33959
1422	1.51847	1.33615	1.36892				1.60634	1.60463	1.34444	1.36426	1.37816	1.26602	1.43708	1.34661	1.32309
1424	1.52099	1.32367	1.39129				1.64678	1.55414	1.36207	1.32893	1.35023	1.29187	1.48147	1.31896	1.37343
1426	1.54616	1.31853	1.35414				1.65481	1.61414	1.36953	1.35559	1.32679	1.27321	1.40308	1.34155	1.31778
1428	1.51379	1.33976	1.37582				1.64021	1.56773	1.33343	1.33856	1.37852	1.30221	1.42976	1.34298	1.3547
1430	1.53932	1.3008	1.37847				1.64367	1.61147	1.36283	1.30914	1.33395	1.25932	1.46041	1.33951	1.33549
1432	1.52268	1.31384	1.38491				1.64882	1.56441	1.35482	1.35751	1.35431	1.22969	1.49168	1.33546	1.3276
1434	1.52692	1.30395	1.3793				1.67205	1.55506	1.35366	1.32108	1.33752	1.25323	1.46393	1.36138	1.3126
1436	1.50943	1.31526	1.3523				1.60408	1.58927	1.33494	1.31248	1.37426	1.25904	1.45258	1.30653	1.29779
1438	1.52621	1.31213	1.39342				1.61975	1.59243	1.36644	1.32193	1.34221	1.27226	1.47408	1.40403	1.30214
1440	1.49953	1.3067	1.38212				1.56673	1.60146	1.33038	1.32462	1.32962	1.26585	1.44702	1.37574	1.32361
1442	1.51348	1.32071	1.38158				1.59317	1.58793	1.35933	1.35644	1.35989	1.24579	1.43816	1.36252	1.34407
1444	1.52742	1.33978	1.36493				1.62665	1.57773	1.37788	1.34995	1.36652	1.30287	1.46125	1.31575	1.31781
1446	1.5292	1.29198	1.40125				1.62817	1.59502	1.36442	1.3483	1.28396	1.24368	1.51528	1.35495	1.3335
1448	1.51024	1.31485	1.37391				1.58607	1.59319	1.35146	1.36174	1.3226	1.26021	1.449	1.36249	1.31023
1450	1.51462	1.31618	1.37193				1.63295	1.55373	1.35717	1.36714	1.3463	1.23511	1.44958	1.3377	1.32852
1452	1.5097	1.30818	1.39251				1.63959	1.56532	1.32419	1.3333	1.33599	1.25525	1.48348	1.35554	1.3385
1454	1.48923	1.29684	1.36568				1.59505	1.50872	1.36391	1.31225	1.31388	1.26439	1.44487	1.35544	1.29672
1456	1.51216	1.31647	1.39142				1.58885	1.58284	1.36479	1.36	1.34375	1.24567	1.47532	1.35859	1.34034
1458	1.51358	1.28379	1.37913				1.61739	1.58971	1.33363	1.32825	1.30626	1.21685	1.46608	1.34894	1.32236
1460	1.51944	1.29698	1.34797				1.61842	1.61202	1.32788	1.326	1.32175	1.2432	1.40853	1.33877	1.29661
1462	1.51472	1.31784	1.38764				1.58658	1.58955	1.36802	1.33465	1.34117	1.2777	1.46625	1.35485	1.34183
1464	1.50903	1.30378	1.37961				1.62046	1.5648	1.34181	1.35739	1.32745	1.2265	1.45369	1.35716	1.32798
1466	1.52405	1.3117	1.36568				1.62287	1.60532	1.34395	1.32412	1.32754	1.28344	1.43433	1.3611	1.30161
1468	1.51677	1.3202	1.3667				1.60593	1.58616	1.35823	1.33733	1.35238	1.27088	1.4261	1.35254	1.32145
1470	1.52541	1.31675	1.37715				1.6284	1.58184	1.36599	1.36792	1.32385	1.25849	1.47613	1.34195	1.31335
1472	1.50698	1.31311	1.3869				1.62173	1.55639	1.34282	1.30322	1.36713	1.26896	1.46695	1.37967	1.31408
1474	1.50336	1.32288	1.38781				1.5844	1.55618	1.36949	1.34424	1.36482	1.25956	1.46313	1.35308	1.34723
1476	1.50719	1.31938	1.36697				1.57803	1.58785	1.35569	1.3232	1.35418	1.28076	1.43533	1.35879	1.30679
1478	1.50193	1.28626	1.38432				1.61579	1.52834	1.36166	1.30674	1.323	1.22902	1.4716	1.34986	1.33151
1480	1.52065	1.31209	1.36333				1.6447	1.55758	1.35968	1.35316	1.34867	1.23445	1.42425	1.32886	1.33689
1482	1.50264	1.33018	1.36871				1.61524	1.55322	1.33945	1.36458	1.35964	1.26632	1.41562	1.37103	1.31949
1484	1.52299	1.32567	1.36432				1.62945	1.59326	1.34624	1.36138	1.35479	1.26084	1.43539	1.33357	1.32401
1486	1.50813	1.30712	1.38199				1.60393	1.57069	1.34976	1.3368	1.3364	1.24816	1.50365	1.33301	1.30932
1488	1.50036	1.32021	1.36552				1.59061	1.5643	1.34618	1.35896	1.3166	1.28505	1.45037	1.32315	1.32306
1490	1.51084	1.28994	1.38541				1.58328	1.59235	1.35688	1.34557	1.27871	1.24553	1.42562	1.38812	1.34249
1492	1.51891	1.31238	1.37312				1.60739	1.58881	1.36054	1.33259	1.34533	1.25922	1.44495	1.33962	1.3348
1494	1.5079	1.29211	1.35999				1.5885	1.58899	1.34621	1.33437	1.3178	1.22416	1.47637	1.28736	1.31624
1496	1.49767	1.32022	1.36441				1.59478	1.56013	1.3381	1.38212	1.32588	1.25266	1.44088	1.32895	1.32339
1498	1.51591	1.30388	1.37417				1.61603	1.59652	1.33517	1.32614	1.30401	1.28149	1.45615	1.34051	1.32584
1500	1.53642	1.306	1.37215				1.58999	1.63183	1.38745	1.31205	1.31586	1.29011	1.44051	1.3398	1.33615
1502	1.50451	1.31951	1.35796				1.59481	1.58078	1.33795	1.33332	1.3159	1.3093	1.41593	1.33867	1.31929
1504	1.49431	1.32046	1.36213				1.61341	1.52605	1.34346	1.36982	1.3315	1.26005	1.4348	1.31869	1.3329
1506	1.52367	1.30457	1.37133				1.63306	1.58336	1.35459	1.33591	1.32918	1.24862	1.42927	1.32716	1.35757
1508	1.49849	1.31831	1.35446				1.58159	1.58241	1.33147	1.37164	1.34014	1.24316	1.43064	1.31073	1.32202
1510	1.51358	1.30986	1.37534				1.6024	1.57539	1.36295	1.33292	1.31197	1.2847	1.44931	1.33384	1.34287
1512	1.5215	1.31048	1.38163				1.60989	1.60216	1.35244	1.34537	1.30179	1.28429	1.46844	1.34463	1.33181
1514	1.49867	1.31309	1.37167				1.56665	1.59571	1.33367	1.34238	1.35595	1.24095	1.42479	1.32786	1.36235
1516	1.51109	1.2971	1.35768				1.61755	1.5795	1.33621	1.32224	1.32859	1.24047	1.40956	1.33746	1.32603
1518	1.50777	1.3022	1.36625				1.61067	1.56591	1.34674	1.35256	1.28879	1.26524	1.42423	1.3437	1.33081
1520	1.51648	1.32791	1.3727				1.62651	1.6018	1.32113	1.36624	1.33148	1.28601	1.42372	1.36336	1.33103
1522	1.5034	1.31985	1.3757				1.58005	1.58837	1.34179	1.36157	1.31389	1.28409	1.4946	1.34731	1.2852
1524	1.50756	1.30757	1.35699				1.6161	1.57852	1.32807	1.35991	1.30664	1.25616	1.42048	1.31346	1.33702
1526	1.51652	1.29131	1.35689				1.57997	1.61054	1.35906	1.3175	1.30184	1.25459	1.41936	1.32532	1.32599
1528	1.48339	1.29877	1.38965				1.59041	1.54652	1.31323	1.32848	1.31078	1.25705	1.46059	1.3637	1.34467
1530	1.53046	1.32119	1.35914				1.61182	1.61041	1.36916	1.37096	1.32649	1.26612	1.45724	1.32715	1.29302
1532	1.49503	1.31185	1.34555				1.59383	1.56475	1.3265	1.3262	1.33804	1.27132	1.39606	1.32413	1.31645
1534	1.51081	1.31325	1.34618				1.60827	1.611	1.31317	1.32988	1.31982	1.29005	1.4388	1.31347	1.28626
1536	1.52456	1.31509	1.3616				1.58823	1.59577	1.38968	1.37248	1.31673	1.25605	1.45605	1.32604	1.3027
1538	1.52258	1.31427	1.37572				1.60802	1.60989	1.34983	1.36491	1.31794	1.25996	1.46926	1.33292	1.32499
1540	1.4989	1.32705	1.36117				1.59535	1.57302	1.32834	1.33875	1.34806	1.29434	1.44709	1.30694	1.32948
1542	1.50313	1.31145	1.36371				1.58822	1.56691	1.35428	1.34855	1.34402	1.24178	1.43131	1.3057	1.35412
1544	1.51836	1.30627	1.36505				1.61456	1.59482	1.34569	1.36412	1.29147	1.2632	1.44551	1.30799	1.34165
1546	1.48521	1.28589	1.35649				1.5505	1.56862	1.3365	1.331	1.28176	1.2449	1.44921	1.31641	1.30386
1548	1.50509	1.29372	1.36441				1.59245	1.60062	1.32221	1.32417	1.28207	1.27491	1.44299	1.31946	1.33079
1550	1.51072	1.29439	1.36771				1.60751	1.56892	1.35572	1.31466	1.30481	1.26371	1.42342	1.3443	1.33541
1552	1.51267	1.30175	1.37661				1.61625	1.58371	1.33806	1.35614	1.29059	1.25851	1.47917	1.32865	1.322
1554	1.49648	1.30373	1.36877				1.59448	1.54344	1.35153	1.34114	1.29794	1.27213	1.43878	1.34407	1.32346
1556	1.52656	1.28852	1.36585				1.62704	1.61367	1.33897	1.34125	1.31318	1.21112	1.42816	1.34014	1.32924
1558	1.49141	1.32005	1.34742				1.58111	1.56703	1.3261	1.35517	1.32346	1.28153	1.43067	1.31025	1.30136
1560	1.49444	1.3047	1.37198				1.57969	1.56535	1.33828	1.354	1.32671	1.23338	1.44296	1.34354	1.32944
1562	1.51452	1.31514	1.36169				1.64369	1.57093	1.32892	1.3486	1.32637	1.27045	1.45299	1.33488	1.29719
1564	1.48271	1.30986	1.37488				1.6025	1.54601	1.29964	1.3371	1.31098	1.28149	1.45338	1.34594	1.32532
1566	1.4989	1.27296	1.3794				1.61796	1.57208	1.30665	1.2817	1.30589	1.23129	1.47685	1.34017	1.32119
1568	1.50275	1.29488	1.36389				1.62797	1.55058	1.3297	1.33567	1.3128	1.23618	1.45017	1.32906	1.31244
1570	1.51936	1.30221	1.35283				1.62083	1.59784	1.3394	1.3561	1.30549	1.24504	1.41562	1.31625	1.32663
1572	1.52066	1.30064	1.36846				1.61326	1.59345	1.35528	1.36417	1.30755	1.23019	1.44215	1.34188	1.32134
1574	1.51642	1.29862	1.36354				1.59815	1.61851	1.3326	1.36056	1.30214	1.23315	1.48121	1.32119	1.28821
1576	1.50955	1.29506	1.38301				1.58401	1.57451	1.37014	1.32003	1.29646	1.26868	1.48909	1.32836	1.33157
1578	1.52111	1.33137	1.36644				1.59966	1.61324	1.35044	1.39078	1.33778	1.26555	1.4685	1.33431	1.29651
1580	1.49922	1.2879	1.34624				1.61349	1.56664	1.31752	1.33515	1.29552	1.23302	1.42144	1.3239	1.29337
1582	1.51713	1.28455	1.3645				1.62418	1.57143	1.35577	1.30069	1.27734	1.27563	1.46756	1.34121	1.28474
1584	1.51305	1.30376	1.3576				1.6221	1.56428	1.35277	1.31144	1.3257	1.27414	1.43882	1.32002	1.31395
1586	1.49812	1.31845	1.34817				1.58237	1.55231	1.35968	1.37896	1.30144	1.27496	1.45365	1.30587	1.28499
1588	1.51949	1.28873	1.35457				1.60205	1.60389	1.35253	1.30633	1.29877	1.2611	1.44649	1.32609	1.29113
1590	1.49953	1.2968	1.35172				1.59899	1.57764	1.32197	1.35468	1.27001	1.26569	1.44379	1.28242	1.32893
1592	1.49615	1.29285	1.37126				1.58301	1.55047	1.35498	1.34072	1.32098	1.21686	1.45389	1.34177	1.31814
1594	1.48888	1.28365	1.3557				1.56194	1.56573	1.33898	1.32816	1.28199	1.24081	1.44499	1.32059	1.30152
1596	1.49181	1.29299	1.34992				1.58981	1.53898	1.34664	1.34559	1.29631	1.23707	1.41492	1.33088	1.30397
1598	1.49549	1.3065	1.33696				1.58332	1.5679	1.33525	1.3392	1.33234	1.24795	1.41303	1.29801	1.29984
1600	1.51397	1.30304	1.37221				1.6084	1.57995	1.35357	1.34539	1.30193	1.26179	1.44631	1.3407	1.32961
1602	1.49213	1.29773	1.36909				1.60895	1.54424	1.3232	1.33798	1.31681	1.23842	1.50371	1.30473	1.29884
1604	1.50711	1.30615	1.37228				1.58485	1.59	1.34646	1.34875	1.30926	1.26043	1.46024	1.32705	1.32953
1606	1.48216	1.28511	1.35987				1.57393	1.56794	1.30463	1.34029	1.27867	1.23637	1.41046	1.33044	1.33871
1608	1.49928	1.29023	1.36567				1.59161	1.57646	1.32978	1.31827	1.29206	1.26036	1.45947	1.33133	1.30621
1610	1.50006	1.29692	1.36201				1.58125	1.56047	1.35846	1.32184	1.32679	1.24213	1.4319	1.34763	1.30651
1612	1.49143	1.28388	1.35472				1.58704	1.55545	1.3318	1.30275	1.30779	1.24108	1.44387	1.29851	1.32179
1614	1.49569	1.28909	1.35488				1.59319	1.59045	1.30341	1.31537	1.29984	1.25207	1.42	1.32028	1.32435
1616	1.5009	1.28835	1.36629				1.58418	1.57276	1.34578	1.30765	1.31398	1.24344	1.43013	1.30995	1.35878
1618	1.50761	1.30915	1.34996				1.5729	1.59448	1.35545	1.32911	1.33832	1.26001	1.4174	1.28832	1.34415
1620	1.49105	1.27874	1.35032				1.57844	1.60139	1.29332	1.30957	1.30221	1.22442	1.44484	1.32282	1.2833
1622	1.48146	1.28669	1.33628				1.57303	1.55287	1.31847	1.33911	1.27221	1.24874	1.4262	1.30896	1.27368
1624	1.50765	1.28339	1.34624				1.61112	1.58548	1.32634	1.29957	1.31652	1.23407	1.42019	1.3354	1.28313
1626	1.51625	1.29739	1.35079				1.62854	1.54621	1.37398	1.34491	1.30242	1.24483	1.44255	1.28597	1.32385
1628	1.47724	1.297	1.33903				1.57886	1.50832	1.34454	1.34195	1.29378	1.25527	1.42662	1.30622	1.28427
1630	1.48626	1.30199	1.35039				1.5572	1.57077	1.33082	1.37135	1.2925	1.24213	1.43232	1.33349	1.28535
1632	1.49303	1.28926	1.33537				1.58638	1.55702	1.33567	1.33639	1.31508	1.21632	1.42769	1.2959	1.28252
1634	1.5178	1.26265	1.35846				1.6257	1.57741	1.35028	1.28135	1.29112	1.21547	1.44592	1.32502	1.30444
1636	1.50744	1.29408	1.36237				1.61864	1.5639	1.33977	1.33631	1.29543	1.25048	1.4317	1.32168	1.33374
1638	1.49641	1.28889	1.35918				1.60888	1.55818	1.32216	1.32013	1.31942	1.22714	1.42792	1.33066	1.31895
1640	1.51179	1.30821	1.34921				1.60431	1.57673	1.35432	1.34333	1.30922	1.27208	1.41918	1.33137	1.29707
1642	1.49789	1.31832	1.36001				1.57346	1.58072	1.33948	1.36427	1.34816	1.24253	1.4066	1.35735	1.31609
1644	1.49786	1.28783	1.35431				1.60066	1.55302	1.3399	1.30999	1.33013	1.22335	1.43944	1.3137	1.30978
1646	1.49546	1.29742	1.35504				1.59387	1.56266	1.32986	1.35745	1.30883	1.22599	1.4294	1.33465	1.30106
1648	1.47815	1.29597	1.36311				1.5646	1.53831	1.33153	1.33517	1.30688	1.24585	1.41679	1.31535	1.3572
1650	1.49595	1.29141	1.37217				1.56903	1.57187	1.34695	1.32069	1.30292	1.25062	1.48385	1.3113	1.32135
1652	1.4823	1.29003	1.36027				1.58916	1.52189	1.33584	1.33045	1.28127	1.25837	1.43396	1.31965	1.32721
1654	1.49462	1.30284	1.33884				1.58388	1.60088	1.29909	1.33671	1.30934	1.26249	1.41126	1.31733	1.28792
1656	1.50053	1.30784	1.35942				1.60787	1.5591	1.33462	1.31933	1.36161	1.24258	1.4578	1.33914	1.28131
1658	1.50133	1.28363	1.3494				1.61058	1.54881	1.34461	1.33617	1.28292	1.23179	1.42633	1.31945	1.30243
1660	1.48864	1.31776	1.35422				1.57243	1.5807	1.3128	1.34422	1.34198	1.26708	1.46008	1.29127	1.31132
1662	1.52212	1.27465	1.35917				1.62502	1.58548	1.35587	1.29954	1.28374	1.24067	1.44596	1.32039	1.31117
1664	1.50939	1.28453	1.34945				1.63065	1.56273	1.33481	1.30662	1.30767	1.23931	1.46359	1.28064	1.30413
1666	1.4906	1.28841	1.34599				1.60927	1.54759	1.31494	1.33587	1.27141	1.25796	1.41944	1.30272	1.31582
1668	1.48631	1.30044	1.34454				1.57716	1.55522	1.32655	1.36231	1.30587	1.23315	1.4112	1.29876	1.32365
1670	1.48865	1.28311	1.32732				1.59586	1.5181	1.352	1.33373	1.27266	1.24294	1.38321	1.2922	1.30655
1672	1.4878	1.27665	1.3367				1.60283	1.56412	1.29646	1.31619	1.29137	1.2224	1.42079	1.30277	1.28654
1674	1.48418	1.3065	1.35653				1.58863	1.54707	1.31684	1.36524	1.31862	1.23564	1.45436	1.31211	1.30313
1676	1.47854	1.29191	1.35472				1.60035	1.52627	1.30899	1.34391	1.28807	1.24375	1.46081	1.29874	1.30459
1678	1.48586	1.29903	1.33396				1.59661	1.5428	1.31817	1.33561	1.31877	1.24271	1.39328	1.31244	1.29616
1680	1.49395	1.28192	1.35575				1.56978	1.55896	1.35312	1.34491	1.27192	1.22894	1.45429	1.30556	1.3074
1682	1.48174	1.29426	1.34391				1.57277	1.56217	1.31029	1.36114	1.32679	1.19486	1.40975	1.29651	1.32546
1684	1.4976	1.28276	1.36919				1.58825	1.54692	1.35763	1.34373	1.28247	1.22208	1.42013	1.32994	1.35749
1686	1.49401	1.30524	1.36352				1.58951	1.54927	1.34326	1.34916	1.30679	1.25977	1.42738	1.32218	1.341
1688	1.49152	1.30894	1.33295				1.60473	1.5283	1.34153	1.37968	1.30981	1.23732	1.41979	1.27612	1.30293
1690	1.47151	1.28123	1.33858				1.57818	1.51358	1.32278	1.3063	1.30505	1.23235	1.41706	1.31162	1.28705
1692	1.51434	1.28843	1.338				1.61051	1.58624	1.34628	1.32938	1.30403	1.23189	1.40264	1.3035	1.30785
1694	1.49791	1.31525	1.32575				1.62428	1.54196	1.32748	1.36405	1.31386	1.26785	1.36641	1.28527	1.32556
1696	1.46999	1.30733	1.36197				1.55859	1.54666	1.3047	1.37455	1.31599	1.23144	1.45012	1.32538	1.31041
1698	1.48694	1.29058	1.33187				1.57994	1.55624	1.32465	1.32246	1.30288	1.2464	1.42398	1.27754	1.29409
1700	1.49638	1.30207	1.35634				1.59642	1.52032	1.3724	1.32947	1.31683	1.25991	1.435	1.30772	1.32631
1702	1.48303	1.29664	1.34317				1.60678	1.51962	1.3227	1.34419	1.33285	1.21287	1.40659	1.28288	1.34003
1704	1.47843	1.30454	1.35563				1.6392	1.49461	1.30149	1.35642	1.32872	1.22849	1.43165	1.32477	1.31047
1706	1.49407	1.2911	1.34631				1.56741	1.57983	1.33497	1.33319	1.31403	1.22607	1.44491	1.28303	1.31098
1708	1.4946	1.29242	1.34333				1.61372	1.54844	1.32166	1.34528	1.32172	1.21027	1.39737	1.29181	1.34081
1710	1.48521	1.30394	1.37885				1.60702	1.52383	1.32479	1.32931	1.35376	1.22876	1.48087	1.31485	1.34083
1712	1.50724	1.26718	1.33131				1.62229	1.54871	1.35071	1.30707	1.26237	1.23211	1.42655	1.29675	1.27064
1714	1.48484	1.29587	1.35062				1.59483	1.52928	1.33041	1.31254	1.32438	1.25068	1.43384	1.3181	1.29992
1716	1.49566	1.28718	1.35772				1.62333	1.5453	1.31835	1.31982	1.31116	1.23056	1.41527	1.30738	1.35052
1718	1.48456	1.29717	1.33837				1.56854	1.53766	1.34748	1.36184	1.30494	1.22473	1.40901	1.29793	1.30816
1720	1.49022	1.31307	1.35755				1.58677	1.55783	1.32607	1.33516	1.35897	1.2451	1.43017	1.31609	1.32638
1722	1.48751	1.28957	1.36183				1.5825	1.55056	1.32949	1.36096	1.28521	1.22254	1.4303	1.32038	1.33482
1724	1.48235	1.28552	1.36812				1.59071	1.5333	1.32305	1.34281	1.30457	1.20919	1.44311	1.34007	1.32119
1726	1.4724	1.28219	1.37139				1.59557	1.49999	1.32165	1.33335	1.27035	1.24288	1.47888	1.3082	1.32709
1728	1.495	1.27975	1.35002				1.60571	1.55466	1.32462	1.31676	1.29571	1.22678	1.4286	1.31519	1.30627
1730	1.5	1.2883	1.33383				1.6255	1.50782	1.36669	1.33294	1.27263	1.25934	1.40575	1.29987	1.29586
1732	1.49505	1.31473	1.34585				1.595	1.52462	1.36553	1.36183	1.34641	1.23595	1.42562	1.27294	1.33899
1734	1.49422	1.28163	1.35617				1.58496	1.56456	1.33314	1.36834	1.27728	1.19927	1.42515	1.31426	1.32909
1736	1.49227	1.27018	1.33404				1.61631	1.53141	1.32907	1.309	1.28354	1.21799	1.399	1.28592	1.3172
1738	1.48951	1.30943	1.36202				1.60814	1.55235	1.30805	1.35657	1.31839	1.25334	1.44381	1.31845	1.3238
1740	1.49163	1.26975	1.35237				1.63556	1.49863	1.34068	1.30371	1.28992	1.21562	1.45432	1.30043	1.30234
1742	1.4879	1.28426	1.35669				1.60027	1.53563	1.32781	1.30535	1.34254	1.2049	1.43229	1.30848	1.32931
1744	1.47799	1.29671	1.35677				1.5815	1.54298	1.30949	1.33645	1.30632	1.24735	1.44386	1.33016	1.29629
1746	1.49611	1.30393	1.36302				1.57809	1.56074	1.34949	1.36608	1.33213	1.21359	1.46184	1.32127	1.30597
1748	1.453	1.2766	1.33704				1.54481	1.52607	1.28813	1.31657	1.30196	1.21128	1.44884	1.24579	1.3165
1750	1.4845	1.29292	1.35176				1.60871	1.51341	1.33137	1.32774	1.32729	1.22372	1.42897	1.31186	1.31445
1752	1.46328	1.27928	1.3261				1.56326	1.50528	1.32131	1.30641	1.31894	1.2125	1.40897	1.28918	1.28016
1754	1.473	1.31586	1.32581				1.56496	1.49938	1.35468	1.34698	1.35403	1.24656	1.3675	1.30085	1.30906
1756	1.48302	1.31037	1.31887				1.59247	1.54058	1.31602	1.36354	1.34515	1.22241	1.40395	1.25593	1.29673
1758	1.48073	1.29045	1.35147				1.58951	1.53702	1.31566	1.32779	1.31355	1.23001	1.43661	1.31323	1.30457
1760	1.48535	1.29411	1.35644				1.56091	1.5533	1.34186	1.33808	1.3097	1.23454	1.44406	1.28286	1.34241
1762	1.48924	1.27005	1.34878				1.59385	1.53333	1.34053	1.28759	1.30311	1.21947	1.42674	1.30702	1.31258
1764	1.48289	1.28818	1.35145				1.58595	1.54378	1.31893	1.29499	1.32516	1.24437	1.40993	1.30441	1.34001
1766	1.49656	1.29282	1.35081				1.59126	1.53655	1.36186	1.32821	1.29682	1.25343	1.39924	1.32723	1.32596
1768	1.48104	1.29346	1.34225				1.61542	1.49052	1.33717	1.31509	1.31071	1.25457	1.41581	1.29924	1.3117
1770	1.46934	1.284	1.33426				1.53985	1.50946	1.35869	1.30033	1.32601	1.22567	1.42431	1.30952	1.26895
1772	1.48227	1.2901	1.35829				1.57869	1.51312	1.355	1.30531	1.34456	1.22045	1.43616	1.31294	1.32577
1774	1.46351	1.29493	1.33094				1.55765	1.51157	1.32129	1.32567	1.32044	1.23869	1.41523	1.30663	1.27095
1776	1.48508	1.30435	1.3661				1.59515	1.54639	1.3137	1.342	1.33157	1.23949	1.44494	1.32288	1.33048
1778	1.49492	1.32466	1.35206				1.62254	1.53964	1.32257	1.36104	1.33987	1.27306	1.44413	1.31655	1.29551
1780	1.46309	1.28759	1.3436				1.55462	1.50267	1.332	1.32191	1.32241	1.21844	1.43244	1.29907	1.2993
1782	1.48797	1.29036	1.35992				1.60539	1.52954	1.329	1.3234	1.32609	1.22158	1.4479	1.32755	1.30429
1784	1.47062	1.2995	1.33842				1.59773	1.51373	1.30039	1.33871	1.33346	1.22632	1.38622	1.27923	1.34981
1786	1.49159	1.30243	1.34605				1.63642	1.51023	1.32812	1.34506	1.3111	1.25111	1.42664	1.29774	1.31378
1788	1.47802	1.29904	1.34357				1.57635	1.50509	1.35262	1.31539	1.33673	1.245	1.43942	1.30082	1.29046
1790	1.47403	1.28167	1.33412				1.59445	1.50823	1.3194	1.34269	1.25328	1.24904	1.43152	1.25808	1.31276
1792	1.48012	1.2946	1.35354				1.63099	1.50197	1.30739	1.32766	1.31189	1.24425	1.41541	1.33468	1.31052
1794	1.43059	1.27329	1.36423					1.4999	1.36129	1.34733	1.26192	1.21061	1.47147	1.30828	1.31292
1796	1.49869	1.27986	1.33183				1.62727	1.54332	1.32547	1.29553	1.31562	1.22843	1.42453	1.26355	1.3074
1798	1.49592	1.30108	1.36059				1.63025	1.52022	1.3373	1.3607	1.26995	1.2726	1.43671	1.34824	1.29681
1800	1.45806	1.20573	1.36785				1.52639	1.517	1.33081			1.20573	1.46837	1.31387	1.3213
1802	1.44193	#DIV/0!	1.34318				1.56102		1.32284				1.42537	1.27563	1.32855
1804	1.451	1.31401	1.34449					1.57802	1.32398	1.32288	1.3677	1.25147	1.41048	1.2785
1806	1.4838	1.29016	1.26146				1.57107	1.55135	1.32899	1.31524	1.28115	1.27408		1.26146
1808	1.46945	1.29507	1.27629				1.58232	1.50017	1.32584		1.29507			1.27629
1810	1.47772	1.28047	1.2938				1.55299	1.54512	1.33506		1.28047		1.36714		1.22046
1812	1.44829	1.31735	1.28858				1.55467		1.34192	1.3304	1.30431		1.38301		1.19414
1814	1.41541	1.30181	1.35749				1.52198		1.30885	1.35644	1.31423	1.23476	1.35749
1816	1.44555	1.28882	1.32834				1.55487		1.33624	1.32621	1.25142		1.3681	1.27586	1.34105
1818	1.4561	1.33334	1.3381				1.53473	1.49887	1.3347	1.35545	1.31123		1.38789	1.2883
1820	1.45076	1.30751	1.28046				1.51066	1.5145	1.32713	1.34578	1.26925		1.37814	1.26491	1.19831
1822	1.46634	1.2829	1.24882				1.55973	1.50065	1.33863	1.34345	1.26333	1.24191	1.33685	1.22217	1.18745
1824	1.45326	1.26809	1.24773				1.54928	1.48057	1.32995	1.32264	1.25503	1.2266	1.33203	1.25731	1.15386
1826	1.46291	1.28585	1.25692				1.56614	1.45958	1.36302	1.28532	1.29298	1.27926	1.33715	1.23221	1.20139
1828	1.44922	1.28892	1.26142				1.50648	1.52442	1.31677	1.33167	1.29302	1.24208	1.34711	1.26238	1.17478
1830	1.42666	1.29443	1.2561				1.50407	1.45672	1.31918	1.31268	1.3003	1.27032	1.35453	1.24439	1.16938
1832	1.43305	1.2906	1.24818				1.48172	1.51353	1.30389	1.3164	1.3121	1.24331	1.30016	1.25674	1.18763
1834	1.41831	1.27301	1.25735				1.48288	1.4397	1.33236	1.32414	1.2718	1.22307	1.33865	1.26556	1.16784
1836	1.41488	1.28295	1.26126				1.46676	1.44075	1.33714	1.33695	1.24993	1.26197	1.35097	1.22902	1.2038
1838	1.42027	1.29393	1.26849				1.47964	1.42973	1.35144	1.34382	1.3048	1.23318	1.33904	1.2669	1.19951
1840	1.42127	1.29321	1.26351				1.45264	1.45846	1.35271	1.3247	1.30486	1.25006	1.37125	1.22457	1.19472
1842	1.40898	1.27165	1.26843				1.50992	1.40389	1.31312	1.34201	1.27437	1.19857	1.36797	1.24389	1.19344
1844	1.40981	1.27306	1.25566				1.47344	1.40321	1.35279	1.32107	1.24582	1.25229	1.33306	1.22418	1.20974
1846	1.40497	1.28512	1.24831				1.4496	1.42661	1.33869	1.32891	1.28655	1.23991	1.3398	1.22171	1.18341
1848	1.40092	1.30485	1.26079				1.47916	1.41696	1.30665	1.37016	1.30085	1.24355	1.35565	1.26542	1.16129
1850	1.39252	1.28258	1.25131				1.45958	1.38392	1.33407	1.34188	1.28995	1.21592	1.33055	1.22779	1.1956
1852	1.3872	1.27898	1.26309				1.45169	1.38004	1.32987	1.31079	1.28808	1.23808	1.35931	1.26773	1.16222
1854	1.39682	1.2753	1.26469				1.43372	1.4182	1.33852	1.30528	1.27744	1.24317	1.34407	1.26806	1.18195
1856	1.37325	1.26993	1.25934				1.42957	1.38305	1.30713	1.30546	1.28458	1.21976	1.33864	1.24604	1.19334
1858	1.37584	1.27435	1.25324				1.41594	1.38817	1.3234	1.33303	1.2725	1.21752	1.32746	1.2344	1.19786
1860	1.39354	1.27429	1.26787				1.45088	1.37848	1.35126	1.33104	1.29766	1.19417	1.32746	1.25438	1.22179
1862	1.40521	1.27655	1.23265				1.4611	1.40208	1.35246	1.35829	1.23144	1.23994	1.29948	1.22126	1.1772
1864	1.39537	1.27761	1.25695				1.46583	1.35084	1.36946	1.32142	1.28785	1.22358	1.3561	1.23758	1.17716
1866	1.37303	1.27176	1.24998				1.43686	1.35917	1.32305	1.33937	1.22973	1.24617	1.32765	1.2222	1.2001
1868	1.36564	1.28165	1.26356				1.42096	1.32945	1.3465	1.3572	1.24855	1.2392	1.36461	1.26544	1.16064
1870	1.38084	1.2509	1.24773				1.42668	1.36996	1.34587	1.29045	1.28096	1.1813	1.34481	1.20008	1.19828
1872	1.34823	1.2689	1.25187				1.42698	1.36474	1.25297	1.32786	1.27227	1.20658	1.31781	1.22982	1.20796
1874	1.34799	1.29505	1.25488				1.40455	1.3444	1.295	1.36395	1.29932	1.2219	1.3258	1.26157	1.17728
1876	1.34578	1.25481	1.24715				1.40559	1.33739	1.29435	1.33136	1.23051	1.20255	1.33084	1.22943	1.18117
1878	1.37076	1.26643	1.24115				1.43619	1.34538	1.33072	1.32899	1.25795	1.21235	1.32425	1.23992	1.15927
1880	1.35258	1.27398	1.24328				1.38138	1.38042	1.29594	1.30818	1.29698	1.2168	1.33438	1.23498	1.16047
1882	1.33628	1.26581	1.24949				1.41343	1.30726	1.28814	1.33964	1.25547	1.20233	1.31054	1.25966	1.17827
1884	1.32172	1.27714	1.2463				1.37312	1.35549	1.23655	1.33424	1.25693	1.24024	1.36773	1.21004	1.16115
1886	1.32638	1.27692	1.25371				1.37784	1.35018	1.25112	1.35099	1.24181	1.23796	1.32809	1.26783	1.16522
1888	1.33245	1.27667	1.25499				1.39292	1.33893	1.26549	1.34257	1.24591	1.24151	1.32466	1.23312	1.20718
1890	1.34114	1.25983	1.22617				1.37848	1.35245	1.29248	1.30999	1.26344	1.20607	1.28788	1.21184	1.17879
1892	1.32215	1.2606	1.24509				1.40671	1.30348	1.25625	1.33375	1.24052	1.20751	1.31623	1.24014	1.17889
1894	1.31441	1.28423	1.25346				1.39624	1.30017	1.24682	1.34655	1.28731	1.21883	1.33055	1.25062	1.1792
1896	1.30643	1.2546	1.22462				1.35325	1.29228	1.27374	1.30475	1.22996	1.22909	1.30692	1.21104	1.1559
1898	1.32274	1.25757	1.24977				1.36084	1.31255	1.29483	1.30347	1.25794	1.21131	1.33082	1.2344	1.18408
1900	1.32442	1.25512	1.26598				1.41353	1.29467	1.26507	1.2906	1.24182	1.23293	1.36479	1.23321	1.19992
1902	1.30854	1.26853	1.25061				1.38972	1.2751	1.26079	1.3158	1.25359	1.23619	1.33175	1.24341	1.17666
1904	1.29754	1.25654	1.24367				1.36283	1.27201	1.25777	1.29241	1.26093	1.21627	1.30649	1.23504	1.18948
1906	1.30689	1.26578	1.23313				1.37247	1.30582	1.24237	1.29003	1.26464	1.24269	1.3128	1.2255	1.16108
1908	1.31056	1.25786	1.22294				1.38239	1.32642	1.22287	1.32508	1.24428	1.20421	1.32319	1.19932	1.1463
1910	1.30123	1.27069	1.24624				1.35047	1.28733	1.26589	1.32275	1.2503	1.23903	1.32026	1.24891	1.16955
1912	1.30354	1.25757	1.22776				1.38172	1.29352	1.23539	1.31517	1.23207	1.22548	1.30148	1.22213	1.15967
1914	1.28991	1.25044	1.23734				1.3229	1.28507	1.26176	1.32954	1.20554	1.21625	1.33238	1.21208	1.16756
1916	1.29679	1.24692	1.24437				1.32949	1.28089	1.27999	1.28885	1.2244	1.22752	1.32848	1.23677	1.16787
1918	1.29083	1.25991	1.22905				1.37606	1.28481	1.21162	1.32914	1.20967	1.24091	1.32384	1.19796	1.16535
1920	1.26607	1.24627	1.22522				1.30884	1.27709	1.21228	1.29672	1.22584	1.21625	1.32153	1.21439	1.13974
1922	1.29849	1.25194	1.21528				1.37521	1.27066	1.2496	1.31477	1.22503	1.21603	1.25989	1.1994	1.18656
1924	1.26109	1.25021	1.25537				1.34362	1.23001	1.20965	1.28681	1.24308	1.22074	1.32223	1.23941	1.20447
1926	1.29674	1.24485	1.2042				1.37949	1.25647	1.25425	1.27241	1.2335	1.22864	1.27529	1.19909	1.1382
1928	1.26542	1.25699	1.22821				1.32176	1.27804	1.19648	1.34532	1.20667	1.21899	1.33184	1.18965	1.16314
1930	1.27561	1.26638	1.21634				1.3503	1.25377	1.22275	1.28126	1.25564	1.26223	1.30825	1.2156	1.12518
1932	1.26646	1.26314	1.23741				1.35362	1.23516	1.21062	1.32825	1.26202	1.19915	1.30398	1.23532	1.17294
1934	1.26365	1.25946	1.23954				1.34138	1.22981	1.21975	1.29304	1.27644	1.20889	1.32959	1.21834	1.17071
1936	1.2578	1.25112	1.23039				1.31955	1.24604	1.20781	1.30279	1.2516	1.19897	1.30222	1.22465	1.16429
1938	1.26929	1.25347	1.2046				1.30549	1.28732	1.21505	1.30079	1.23009	1.22955	1.25229	1.20194	1.15956
1940	1.26567	1.23407	1.22807				1.32115	1.25777	1.21811	1.28323	1.20846	1.21051	1.32723	1.20108	1.15591
1942	1.24265	1.24367	1.24238				1.3323	1.21352	1.18212	1.29146	1.23643	1.20312	1.30425	1.2447	1.1782
1944	1.24587	1.25531	1.22167				1.32006	1.23248	1.18508	1.32813	1.21449	1.2233	1.28121	1.22749	1.15631
1946	1.23585	1.2426	1.21907				1.26623	1.23496	1.20636	1.27682	1.24328	1.2077	1.28265	1.18898	1.18556
1948	1.26151	1.2327	1.21688				1.35023	1.23768	1.19661	1.30801	1.2006	1.18949	1.30445	1.19944	1.14673
1950	1.24853	1.25148	1.23449				1.29416	1.24213	1.20931	1.28614	1.24341	1.22489	1.32702	1.21005	1.16642
1952	1.24186	1.23749	1.23146				1.30048	1.24697	1.17811	1.30386	1.20359	1.20501	1.33551	1.18595	1.17291
1954	1.24001	1.25396	1.23639				1.28125	1.23727	1.20152	1.34439	1.21298	1.20453	1.34167	1.20182	1.16568
1956	1.23625	1.2357	1.21301				1.26214	1.26068	1.18593	1.27043	1.23883	1.19784	1.30405	1.18987	1.14512
1958	1.23105	1.23753	1.22052				1.26834	1.23003	1.19478	1.29166	1.23689	1.18404	1.28883	1.18958	1.18316
1960	1.22311	1.23237	1.22094				1.2672	1.23493	1.16722	1.28534	1.20576	1.20601	1.28506	1.2112	1.16657
1962	1.21831	1.24249	1.23705				1.29548	1.2257	1.13375	1.30857	1.2154	1.20351	1.32849	1.21223	1.17041
1964	1.22586	1.23433	1.22864				1.30124	1.21028	1.16605	1.28779	1.21999	1.19521	1.28525	1.24277	1.15789
1966	1.23924	1.26259	1.22059				1.31176	1.2073	1.19867	1.33214	1.2376	1.21803	1.32327	1.17528	1.16322
1968	1.22013	1.23507	1.24				1.26608	1.21837	1.17593	1.272	1.20763	1.22559	1.34365	1.19929	1.17706
1970	1.22307	1.24086	1.23519				1.27048	1.23661	1.16214	1.28797	1.25721	1.17738	1.30657	1.21749	1.18149
1972	1.23158	1.24818	1.21514				1.27726	1.21272	1.20476	1.30088	1.23176	1.21189	1.2938	1.18782	1.1638
1974	1.20481	1.227	1.23058				1.25616	1.1937	1.16457	1.27957	1.21407	1.18737	1.30069	1.22376	1.16729
1976	1.2079	1.25262	1.23304				1.25926	1.19461	1.16983	1.34237	1.20299	1.2125	1.31335	1.22656	1.15922
1978	1.22954	1.2383	1.20367				1.3117	1.22332	1.15359	1.29619	1.22087	1.19784	1.28334	1.1691	1.15857
1980	1.20483	1.24857	1.21753				1.27199	1.18532	1.15719	1.2926	1.2733	1.17982	1.31295	1.19657	1.14307
1982	1.19585	1.25097	1.21981				1.23766	1.19468	1.15519	1.30829	1.2211	1.22351	1.30399	1.18407	1.17136
1984	1.21492	1.24719	1.23027				1.27204	1.22603	1.1467	1.29457	1.22333	1.22366	1.33743	1.19563	1.15775
1986	1.2145	1.24518	1.22128				1.23513	1.21054	1.19785	1.26529	1.25205	1.21819	1.29702	1.20652	1.16032
1988	1.20981	1.24144	1.22967				1.27817	1.21492	1.13636	1.3028	1.19679	1.22474	1.2955	1.23084	1.16266
1990	1.19298	1.23114	1.222				1.25748	1.17979	1.14168	1.31607	1.19997	1.17737	1.30024	1.21825	1.14752
1992	1.20476	1.23284	1.21746				1.27835	1.18864	1.14728	1.28651	1.20722	1.20478	1.27923	1.19765	1.17549
1994	1.20979	1.23438	1.21106				1.27581	1.20465	1.14892	1.30927	1.1915	1.20236	1.30081	1.18862	1.14374
1996	1.18618	1.22819	1.22036				1.21866	1.19295	1.14691	1.26068	1.22511	1.19879	1.31179	1.20185	1.14742
1998	1.18822	1.22214	1.20653				1.24251	1.18052	1.14161	1.254	1.20875	1.20368	1.28439	1.18359	1.15163
2000	1.19245	1.24561	1.21533				1.24005	1.19911	1.13821	1.29849	1.23317	1.20517	1.2863	1.19741	1.16228
2002	1.17468	1.22588	1.20869				1.2449	1.14434	1.13481	1.30922	1.19819	1.17024	1.27841	1.19849	1.14918
2004	1.17909	1.23113	1.20827				1.20165	1.17055	1.16508	1.27595	1.22666	1.19079	1.31628	1.18066	1.12788
2006	1.18094	1.22774	1.20846				1.2491	1.13755	1.15617	1.28967	1.18586	1.20768	1.27818	1.19994	1.14727
2008	1.19589	1.21962	1.23536				1.25501	1.17281	1.15985	1.25905	1.20496	1.19486	1.35383	1.17981	1.17243
2010	1.17507	1.22029	1.22024				1.23291	1.16815	1.12416	1.29494	1.19647	1.16946	1.28235	1.21264	1.16573
2012	1.1744	1.21901	1.21066				1.23276	1.12343	1.16702	1.27355	1.16772	1.21575	1.30327	1.17165	1.15705
2014	1.18987	1.23247	1.22621				1.26086	1.18426	1.1245	1.28467	1.2019	1.21083	1.31717	1.17277	1.1887
2016	1.16418	1.23576	1.22152				1.22482	1.13705	1.13067	1.29169	1.22233	1.19326	1.31442	1.18914	1.16101
2018	1.18701	1.2238	1.21673				1.2113	1.19963	1.15011	1.28156	1.20295	1.18689	1.30599	1.20923	1.13498
2020	1.16472	1.25338	1.20035				1.21114	1.16333	1.1197	1.33637	1.22087	1.20291	1.29924	1.18592	1.1159
2022	1.16342	1.24383	1.2098				1.21537	1.14875	1.12613	1.31069	1.20958	1.21123	1.28446	1.18377	1.16118
2024	1.16452	1.22729	1.20718				1.23968	1.14427	1.10961	1.28031	1.2091	1.19245	1.29344	1.19608	1.13201
2026	1.16981	1.22372	1.21795				1.23083	1.16363	1.11496	1.28199	1.18077	1.20839	1.32499	1.1592	1.16965
2028	1.18079	1.2326	1.2005				1.24195	1.15281	1.1476	1.28831	1.2001	1.2094	1.29785	1.14557	1.15807
2030	1.16085	1.23041	1.21134				1.20027	1.14594	1.13632	1.30036	1.20856	1.18231	1.29452	1.16527	1.17424
2032	1.15731	1.23862	1.20521				1.19588	1.14574	1.13029	1.33044	1.20122	1.18421	1.29166	1.18767	1.1363
2034	1.15704	1.22831	1.20869				1.20279	1.16199	1.10635	1.29821	1.17791	1.2088	1.29493	1.16869	1.16246
2036	1.14728	1.24111	1.20473				1.19795	1.1263	1.11759	1.2897	1.19252		1.27886	1.17167	1.16367
2038	1.15362	1.23067	1.2098				1.21019	1.13296	1.11771	1.2783	1.18303		1.27945	1.18533	1.16463
2040	1.15778	1.2213	1.18447				1.20234	1.15541	1.1156	1.25488	1.17277	1.23626	1.27559	1.16054	1.11729
2042	1.15961	1.22966	1.18652				1.19898	1.148	1.13185	1.30671	1.19434	1.18793	1.25707	1.14808	1.15441
2044	1.15117	1.2155	1.21348				1.22618	1.12199	1.10536	1.27886	1.17983	1.18782	1.29334	1.19048	1.15661
2046	1.15288	1.22113	1.19607				1.20349	1.12612	1.12904	1.23341	1.24938	1.18059	1.27781	1.17232	1.13808
2048	1.14439	1.19502	1.23026				1.16656	1.14624	1.12038	1.26606	1.14405	1.17494	1.33991	1.1846	1.16627
2050	1.13951	1.23653	1.19345				1.22133	1.10832	1.08888	1.27089	1.23103	1.20766	1.26009	1.1674	1.15285
2052	1.13842	1.21098	1.20864				1.20417	1.11441	1.09669	1.26281	1.1956	1.17454	1.30205	1.161	1.16288
2054	1.13683	1.22116	1.18996				1.20175	1.08798	1.12077	1.27437	1.20647	1.18263	1.29062	1.1484	1.13087
2056	1.13771	1.18706	1.19952				1.18052	1.11087	1.12174	1.22701	1.16196	1.17222	1.27402	1.17854	1.14601
2058	1.13407	1.21901	1.1969				1.17911	1.13502	1.08808	1.28763	1.20056	1.16885	1.28378	1.15023	1.1567
2060	1.14226	1.20196	1.19591				1.15622	1.13856	1.132	1.2793	1.17399	1.15259	1.26045	1.18194	1.14533
2062	1.13333	1.22103	1.20817				1.1835	1.13355	1.08295	1.28846	1.18955	1.1851	1.2895	1.18468	1.15032
2064	1.12926	1.20963	1.19612				1.15757	1.12333	1.10689	1.25114	1.19597	1.18178	1.28955	1.15744	1.14137
2066	1.13432	1.22296	1.19812				1.16144	1.14764	1.0939	1.29676	1.16145	1.21067	1.29626	1.14715	1.15095
2068	1.12697	1.21261	1.202				1.18418	1.11485	1.08187	1.27352	1.18581	1.17851	1.27461	1.1964	1.135
2070	1.12263	1.2409	1.20011				1.17292	1.11735	1.07762	1.27531	1.20266	1.24474	1.27452	1.16515	1.16067
2072	1.1314	1.23353	1.20281				1.16996	1.13741	1.08683	1.26617	1.21601	1.21842	1.28656	1.17522	1.14664
2074	1.1203	1.20893	1.21131				1.19967	1.10993	1.0513	1.27577	1.17563	1.17541	1.30196	1.16881	1.16317
2076	1.11841	1.18049	1.20737				1.15755	1.10174	1.09593	1.24289	1.14156	1.15703	1.30545	1.1628	1.15387
2078	1.13211	1.20779	1.18745				1.19823	1.13541	1.06271	1.24868	1.1993	1.17541	1.27892	1.15448	1.12896
2080	1.12021	1.19911	1.19428				1.16405	1.10654	1.09004	1.26277	1.15675	1.17782	1.30022	1.14672	1.13588
2082	1.12392	1.21016	1.18544				1.16133	1.09444	1.116	1.24795	1.16407	1.21846	1.27314	1.15792	1.12526
2084	1.12867	1.21254	1.18297				1.19189	1.10857	1.08557	1.26556	1.19397	1.1781	1.27475	1.13863	1.13554
2086	1.11761	1.20498	1.191				1.15849	1.10747	1.08688	1.26775	1.15501	1.19219	1.32442	1.14879	1.09979
2088	1.11249	1.19384	1.19061				1.1469	1.11069	1.07987	1.25301	1.15021	1.17829	1.27495	1.16516	1.13173
2090	1.12062	1.22662	1.18754				1.17846	1.09305	1.09034	1.30423	1.1697	1.20592	1.28845	1.15503	1.11913
2092	1.11248	1.21046	1.2022				1.12518	1.12936	1.08291	1.28234	1.16735	1.18169	1.26517	1.20191	1.13951
2094	1.10968	1.20544	1.16971				1.17023	1.08827	1.07052	1.24872	1.18434	1.18325	1.26546	1.11025	1.13343
2096	1.10431	1.19303	1.17597				1.17135	1.08432	1.05727	1.24162	1.15234	1.18513	1.28487	1.12309	1.11995
2098	1.10326	1.20818	1.17377				1.16231	1.09652	1.05094	1.27963	1.17699	1.16793	1.2741	1.12899	1.1182
2100	1.1201	1.1947	1.18596				1.17129	1.11198	1.07703	1.26596	1.16636	1.15178	1.26951	1.15617	1.13219
2102	1.10818	1.19644	1.17817				1.16407	1.0926	1.06787	1.25607	1.16301	1.17023	1.23421	1.18907	1.11125
2104	1.11292	1.20644	1.18776				1.18444	1.08	1.07431	1.26075	1.1739	1.18468	1.25104	1.15229	1.15995
2106	1.10578	1.1894	1.19142				1.1317	1.11392	1.07171	1.25095	1.15745	1.1598	1.28413	1.16252	1.12763
2108	1.08933	1.2005	1.19271				1.12652	1.07964	1.06182	1.26202	1.1654	1.17407	1.2835	1.14999	1.14463
2110	1.08817	1.21683	1.18886				1.11203	1.09226	1.06021	1.29927	1.19771	1.15353	1.26183	1.15128	1.15349
2112	1.10845	1.19407	1.16358				1.1357	1.11971	1.06994	1.24809	1.14589	1.18823	1.2545	1.12132	1.11492
2114	1.10915	1.19168	1.18397				1.17197	1.11967	1.0358	1.24194	1.17597	1.15712	1.29949	1.12726	1.12515
2116	1.1027	1.20102	1.1812				1.16278	1.08928	1.05603	1.24958	1.19285	1.16063	1.27156	1.17329	1.09877
2118	1.10557	1.19026	1.17812				1.14417	1.10653	1.06602	1.25055	1.14861	1.1716	1.2614	1.15471	1.11824
2120	1.09126	1.20481	1.18939				1.10554	1.0864	1.08185	1.26019	1.17758	1.17665	1.28559	1.17293	1.10965
2122	1.08672	1.17816	1.1827				1.14593	1.07563	1.03861	1.20841	1.17003	1.15604	1.26516	1.14925	1.13368
2124	1.09977	1.20447	1.16743				1.14205	1.09535	1.06191	1.26839	1.18952	1.15549	1.25347	1.11108	1.13775
2126	1.09021	1.18896	1.16523				1.12467	1.08259	1.06337	1.24742	1.17447	1.145	1.2647	1.13306	1.09794
2128	1.08342	1.18194	1.18144				1.14428	1.05629	1.04969	1.2409	1.16749	1.13743	1.26067	1.13337	1.15029
2130	1.084	1.20145	1.17368				1.13859	1.0565	1.05691	1.24337	1.15975	1.20122	1.27985	1.13185	1.10934
2132	1.08975	1.20096	1.18537				1.14658	1.06861	1.05406	1.28273	1.14918	1.17098	1.26701	1.14482	1.14427
2134	1.0882	1.18089	1.16892				1.13556	1.09269	1.03634	1.24774	1.16555	1.12938	1.27208	1.11927	1.11542
2136	1.08799	1.19273	1.18328				1.14703	1.07222	1.04472	1.24737	1.16694	1.1639	1.27457	1.14032	1.13495
2138	1.0871	1.18354	1.17301				1.15118	1.08633	1.02378	1.23696	1.15114	1.1625	1.26652	1.12765	1.12485
2140	1.0964	1.18679	1.15343				1.13727	1.06923	1.0827	1.2536	1.16314	1.14362	1.26245	1.11159	1.08624
2142	1.08951	1.20702	1.16335				1.11041	1.10149	1.05663	1.24835	1.17137	1.20133	1.21841	1.13748	1.13416
2144	1.10089	1.19562	1.19032				1.17801	1.05827	1.06637	1.25963	1.14244	1.18479	1.25927	1.17276	1.13894
2146	1.06715	1.19101	1.1741				1.10335	1.06674	1.03137	1.23597	1.15459	1.18247	1.25783	1.13554	1.12892
2148	1.0777	1.1918	1.17101				1.10868	1.06587	1.05854	1.25606	1.14638	1.17298	1.25586	1.13454	1.12262
2150	1.06055	1.20249	1.18516				1.09055	1.04181	1.04927	1.28044	1.16651	1.16054	1.2916	1.12635	1.13752
2152	1.07509	1.19799	1.15727				1.11086	1.06439	1.05003	1.271	1.14755	1.17542	1.21894	1.13288	1.12
2154	1.0878	1.21049	1.1765				1.15323	1.06589	1.04429	1.25547	1.1723	1.20369	1.23619	1.14981	1.1435
2156	1.07684	1.19182	1.17873				1.09992	1.0974	1.03319	1.23276	1.16058	1.18214	1.27727	1.1385	1.12041
2158	1.06089	1.18891	1.16063				1.10477	1.06776	1.01014	1.245	1.12064	1.20111	1.25085	1.11602	1.11502
2160	1.07809	1.18963	1.18264				1.13487	1.06337	1.03604	1.24716	1.1639	1.15783	1.2861	1.12742	1.1344
2162	1.07285	1.1885	1.17241				1.11477	1.04359	1.0602	1.23132	1.16069	1.17349	1.25644	1.13686	1.12394
2164	1.07531	1.19238	1.20031				1.11089	1.06888	1.04618	1.25847	1.12896	1.18971	1.2926	1.15819	1.15013
2166	1.06068	1.20414	1.18682				1.09886	1.0707	1.01248	1.27578	1.16433	1.17231	1.27718	1.13095	1.15233
2168	1.07181	1.18281	1.17607				1.09252	1.07384	1.04906	1.25129	1.11301	1.18412	1.24293	1.14319	1.1421
2170	1.07523	1.19739	1.18782				1.12032	1.06978	1.03559	1.25944	1.1582	1.17452	1.27152	1.1477	1.14425
2172	1.09173	1.20421	1.16638				1.12727	1.07783	1.07008	1.25463	1.15899	1.19901	1.25054	1.1482	1.10039
2174	1.05422	1.19587	1.17069				1.09497	1.05118	1.01652	1.25882	1.15467	1.17412	1.25953	1.11952	1.13302
2176	1.07354	1.18622	1.18336				1.13295	1.05	1.03767	1.22314	1.17265	1.16288	1.28094	1.11326	1.15588
2178	1.07834	1.21692	1.1756				1.13407	1.0662	1.03476	1.27079	1.16511	1.21488	1.24261	1.15125	1.13293
2180	1.05506	1.19647	1.17037				1.12443	1.03829	1.00246	1.24514	1.17238	1.1719	1.27081	1.11946	1.12083
2182	1.07744	1.17276	1.15921				1.08195	1.1065	1.04387	1.22894	1.13412	1.15522	1.26676	1.10388	1.10699
2184	1.07641	1.19109	1.17417				1.12766	1.07414	1.02744	1.25845	1.1659	1.14891	1.24828	1.12781	1.14641
2186	1.05915	1.17734	1.18132				1.08935	1.05504	1.03308	1.22667	1.13833	1.167	1.28031	1.15344	1.1102
2188	1.06431	1.19517	1.16185				1.12348	1.03405	1.0354	1.25398	1.15767	1.17385	1.29193	1.09315	1.10048
2190	1.07612	1.20127	1.16523				1.14731	1.05951	1.02155	1.26364	1.18086	1.1593	1.24269	1.13409	1.11892
2192	1.07756	1.16451	1.15678				1.13465	1.07248	1.02556	1.22992	1.14138	1.12224	1.25938	1.08398	1.12698
2194	1.07792	1.17594	1.1718				1.12922	1.0637	1.04084	1.23731	1.12986	1.16067	1.25263	1.13276	1.13001
2196	1.06142	1.17967	1.175				1.11466	1.05736	1.01223	1.23717	1.12894	1.17291	1.27803	1.13264	1.11431
2198	1.06495	1.17903	1.14747				1.09928	1.07937	1.01621	1.25439	1.13664	1.14607	1.23178	1.13168	1.07896
2200	1.05268	1.1791	1.17785				1.11375	1.04336	1.00092	1.20865	1.16169	1.16695	1.27497	1.14836	1.11022
2202	1.05754	1.18269	1.16448				1.08186	1.05071	1.04006	1.24492	1.15013	1.15302	1.25979	1.12406	1.10959
2204	1.05774	1.17625	1.15576				1.10166	1.03343	1.03814	1.24034	1.14007	1.14833	1.24836	1.13223	1.08668
2206	1.0505	1.19006	1.15352				1.10964	1.0397	1.00216	1.24052	1.15487	1.1748	1.2482	1.09816	1.11419
2208	1.04485	1.17542	1.13649				1.08601	1.01502	1.03351	1.24433	1.11502	1.1669	1.22632	1.0851	1.09805
2210	1.06994	1.18204	1.16779				1.1312	1.03935	1.03927	1.26371	1.1295	1.1529	1.27038	1.12392	1.10907
2212	1.058	1.16665	1.14835				1.11026	1.03853	1.0252	1.20687	1.15181	1.14126	1.23837	1.1254	1.08129
2214	1.04641	1.1826	1.15949				1.08335	1.03693	1.01895	1.24009	1.1681	1.13962	1.2291	1.11194	1.13745
2216	1.07093	1.18855	1.14731				1.12688	1.05116	1.03477	1.24778	1.14229	1.17557	1.22563	1.09461	1.12169
2218	1.0431	1.18722	1.15327				1.10706	1.02156	1.00067	1.28047	1.10975	1.17145	1.244	1.12507	1.09074
2220	1.07278	1.186	1.16133				1.10695	1.08032	1.03106	1.23497	1.13712	1.1859	1.27039	1.11272	1.10087
2222	1.03789	1.17349	1.16375				1.05553	1.0342	1.02393	1.2279	1.14699	1.14557	1.2025	1.15091	1.13783
2224	1.04187	1.18078	1.14501				1.08905	1.06479	0.971778	1.23461	1.11847	1.18925	1.21732	1.12424	1.09347
2226	1.05926	1.1632	1.16329				1.10359	1.07016	1.00405	1.26871	1.09081	1.13009	1.22839	1.1359	1.12557
2228	1.04656	1.17324	1.14578				1.09295	1.0266	1.02013	1.2261	1.15527	1.13836	1.24043	1.10188	1.09502
2230	1.05116	1.18712	1.1673				1.09092	1.06104	1.00151	1.22231	1.16464	1.17443	1.26293	1.12569	1.11329
2232	1.0409	1.17647	1.16432				1.0987	1.03169	0.992305	1.20769	1.14886	1.17288	1.24783	1.14903	1.09609
2234	1.04138	1.18357	1.17015				1.10627	1.02766	0.990201	1.24129	1.147	1.16243	1.24324	1.10989	1.15733
2236	1.04033	1.16502	1.18006				1.07058	1.02647	1.02392	1.21113	1.14424	1.1397	1.27882	1.12286	1.13851
2238	1.05078	1.17533	1.15761				1.08559	1.04527	1.02147	1.20274	1.16916	1.15408	1.24503	1.10378	1.12402
2240	1.04985	1.1634	1.15945				1.09328	1.04501	1.01127	1.20204	1.13639	1.15177	1.2674	1.12472	1.08624
2242	1.05284	1.18304	1.15393				1.10504	1.04744	1.00603	1.23852	1.14026	1.17034	1.22869	1.11501	1.11808
2244	1.02959	1.15567	1.14195				1.06236	1.02799	0.998409	1.19873	1.10195	1.16632	1.23799	1.0873	1.10057
2246	1.04537	1.1684	1.15091				1.09641	1.02741	1.01229	1.22976	1.1301	1.14536	1.20822	1.11873	1.12579
2248	1.04781	1.18295	1.15373				1.0702	1.07571	0.997525	1.25839	1.14486	1.1456	1.2308	1.11049	1.11989
2250	1.03332	1.16455	1.15664				1.07074	1.03638	0.992849	1.24286	1.0955	1.15529	1.21562	1.13898	1.11532
2252	1.03577	1.17502	1.1559				1.06846	1.03389	1.00495	1.23268	1.11687	1.17551	1.24509	1.1084	1.11422
2254	1.04201	1.17566	1.15742				1.07328	1.05141	1.00134	1.23341	1.13724	1.15634	1.23041	1.12794	1.11393
2256	1.04457	1.17094	1.16146				1.07449	1.03987	1.01934	1.2302	1.13242	1.15021	1.24133	1.12113	1.12193
2258	1.03331	1.17744	1.15556				1.06904	1.03073	1.00015	1.2277	1.14535	1.15929	1.23945	1.11531	1.11193
2260	1.04522	1.15614	1.15902				1.08142	1.04089	1.01333	1.20479	1.09948	1.16416	1.2437	1.10722	1.12614
2262	1.03786	1.18186	1.15555				1.07385	1.04628	0.993452	1.25932	1.12983	1.15644	1.25104	1.11056	1.10506
2264	1.04363	1.15715	1.14471				1.0746	1.02698	1.02932	1.19863	1.10809	1.16473	1.2403	1.07011	1.12371
2266	1.01786	1.15924	1.13945				1.07992	1.00778	0.965883	1.21224	1.13163	1.13387	1.21449	1.10461	1.09923
2268	1.04901	1.14752	1.14781				1.09809	1.02961	1.01934	1.21077	1.09889	1.13292	1.22003	1.11197	1.11143
2270	1.03497	1.16091	1.13117				1.0887	1.01227	1.00394	1.20748	1.12811	1.14715	1.2015	1.10309	1.08891
2272	1.03004	1.17243	1.16945				1.08133	1.01528	0.993498	1.20721	1.13894	1.17115	1.29135	1.09559	1.12141
2274	1.0425	1.16261	1.15304				1.0969	1.03942	0.991169	1.20823	1.11655	1.16305	1.24671	1.11078	1.10164
2276	1.02828	1.182	1.15054				1.04848	1.02813	1.00822	1.24742	1.12403	1.17456	1.27725	1.09112	1.08327
2278	1.03295	1.15781	1.15005				1.05765	1.0304	1.01082	1.23435	1.11692	1.12216	1.23645	1.10779	1.1059
2280	1.02676	1.15344	1.15194				1.08862	1.01998	0.971689	1.19806	1.0948	1.16747	1.26003	1.07644	1.11934
2282	1.03069	1.17957	1.15281				1.0616	1.02053	1.00993	1.25977	1.12752	1.15141	1.23819	1.11379	1.10645
2284	1.01414	1.15004	1.13776				1.05386	1.01322	0.975344	1.20993	1.09077	1.14942	1.21519	1.0774	1.1207
2286	1.0292	1.16295	1.14706				1.07609	1.01881	0.992691	1.22455	1.11679	1.14751	1.27193	1.06678	1.10247
2288	1.0251	1.15023	1.13301				1.07201	1.01601	0.987291	1.20064	1.12686	1.12319	1.23613	1.09983	1.06306
2290	1.01487	1.18117	1.13973				1.06902	0.997069	0.978519	1.23859	1.14859	1.15633	1.22281	1.10933	1.08706
2292	1.02075	1.16055	1.13062				1.04658	1.01595	0.999715	1.22766	1.1153	1.13869	1.19164	1.06819	1.13202
2294	1.02641	1.15916	1.13218				1.03425	1.02562	1.01936	1.21691	1.12338	1.13718	1.21228	1.08329	1.10099
2296	1.04103	1.15366	1.17113				1.0784	1.03202	1.01268	1.19099	1.13233	1.13765	1.28208	1.12883	1.10249
2298	1.02202	1.18201	1.14895				1.06446	1.02166	0.979937	1.23681	1.12575	1.18347	1.26932	1.10009	1.07744
2300	1.04663	1.17776	1.14909				1.07261	1.0474	1.01989	1.22301	1.14374	1.16652	1.24028	1.07727	1.12973
2302	1.01625	1.13442	1.15546				1.05515	1.01399	0.979623	1.18056	1.09892	1.12376	1.24785	1.10428	1.11424
2304	1.02802	1.15857	1.1407				1.0602	1.01252	1.01135	1.21586	1.11574	1.1441	1.21869	1.11476	1.08866
2306	1.02862	1.17069	1.13815				1.0798	1.03689	0.969171	1.23725	1.10864	1.16619	1.22514	1.10002	1.08931
2308	1.02002	1.16478	1.13968				1.07132	1.0025	0.986253	1.25433	1.11656	1.12346	1.22445	1.11079	1.08379
2310	1.02034	1.15905	1.14159				1.07146	1.00872	0.980851	1.22092	1.13027	1.12597	1.22279	1.11014	1.09186
2312	1.03797	1.16043	1.12015				1.08484	1.01326	1.01583	1.22301	1.12335	1.13494	1.17826	1.0996	1.08259
2314	1.02391	1.13949	1.1505				1.07294	1.02509	0.97369	1.19369	1.12163	1.10315	1.21601	1.10768	1.12783
2316	1.01694	1.16599	1.15229				1.05813	1.01842	0.97425	1.21972	1.10534	1.17289	1.22555	1.11467	1.11665
2318	1.02689	1.15444	1.12854				1.0851	0.993023	1.00255	1.22615	1.07928	1.15789	1.21628	1.0953	1.07403
2320	1.0279	1.16678	1.16046				1.06668	1.01352	1.00351	1.2164	1.13512	1.14882	1.26103	1.10834	1.112
2322	1.03607	1.13773	1.15013				1.0777	1.05412	0.976378	1.20606	1.11729	1.08985	1.24755	1.09998	1.10287
2324	1.00776	1.16126	1.15006				1.03929	1.0171	0.966885	1.18561	1.14409	1.15409	1.23789	1.09803	1.11426
2326	1.02302	1.151	1.14112				1.05274	1.04421	0.97212	1.17713	1.13669	1.1392	1.2453	1.1051	1.07296
2328	1.03097	1.15395	1.13894				1.06097	1.03941	0.992549	1.2403	1.09433	1.12723	1.23015	1.07535	1.11131
2330	1.00552	1.14273	1.14076				1.02565	1.00443	0.986474	1.21599	1.08177	1.13044	1.21419	1.11504	1.09303
2332	1.02237	1.15672	1.13135				1.08261	1.0083	0.976194	1.21043	1.11061	1.14913	1.22336	1.06428	1.10642
2334	1.0357	1.15394	1.14615				1.0799	1.00461	1.02259	1.17857	1.14984	1.1334	1.22576	1.08574	1.12696
2336	1.00949	1.16023	1.12896				1.03865	1.00412	0.985711	1.20029	1.14167	1.13873	1.22179	1.08196	1.08314
2338	0.991931	1.15817	1.12951				1.02304	0.988956	0.9638	1.23427	1.10757	1.13267	1.19844	1.10274	1.08734
2340	1.0222	1.14126	1.14237				1.06297	1.00206	1.00158	1.21448	1.09961	1.10969	1.24804	1.08941	1.08967
2342	1.01953	1.16539	1.14978				1.05798	1.03314	0.967463	1.21828	1.12959	1.14829	1.24097	1.10938	1.09898
2344	1.00545	1.15259	1.13724				1.03744	0.99711	0.981816	1.23338	1.1088	1.11559	1.22083	1.0807	1.11018
2346	1.0271	1.16692	1.12885				1.07703	1.00875	0.995521	1.25172	1.10878	1.14027	1.22689	1.06917	1.09048
2348	1.01872	1.1429	1.12459				1.07643	0.978196	1.00155	1.20479	1.09057	1.13332	1.20578	1.08007	1.08792
2350	1.00806	1.14904	1.12446				1.01266	1.02208	0.989452	1.2387	1.092	1.11643	1.21727	1.07055	1.08556
2352	1.01834	1.13933	1.13083				1.07532	1.01748	0.962222	1.18539	1.08407	1.14853	1.22155	1.05764	1.1133
2354	1.02359	1.14152	1.11265				1.05077	1.0128	1.00722	1.20178	1.10986	1.11291	1.21829	1.06173	1.05794
2356	1.01194	1.13323	1.13926				1.07562	0.980268	0.979935	1.20663	1.08412	1.10893	1.22575	1.09459	1.09744
2358	1.01721	1.14118	1.13609				1.05025	1.02978	0.971609	1.20257	1.09505	1.12591	1.20049	1.1108	1.09699
2360	1.00152	1.15235	1.13655				1.0303	0.990881	0.983382	1.21539	1.09246	1.1492	1.21195	1.10535	1.09237
2362	1.01169	1.16097	1.13582				1.04098	1.00484	0.989261	1.21824	1.13079	1.13389	1.2286	1.07878	1.10007
2364	1.01282	1.1412	1.11748				1.04328	1.00469	0.990489	1.15309	1.12368	1.14683	1.21682	1.04449	1.09114
2366	1.01245	1.14377	1.13061				1.05268	0.983907	1.00076	1.1863	1.10546	1.13954	1.21922	1.08245	1.09016
2368	1.01244	1.1447	1.13397				1.02288	0.981982	1.03248	1.17382	1.13032	1.12996	1.22727	1.09396	1.08069
2370	1.01074	1.12734	1.12961				1.04346	0.998445	0.990326	1.18858	1.06828	1.12517	1.19493	1.09426	1.09964
2372	1.00976	1.15888	1.1313				1.05085	0.98903	0.989382	1.22504	1.12855	1.12304	1.20901	1.08734	1.09756
2374	1.02283	1.13441	1.13653				1.04761	1.03586	0.985034	1.21067	1.10762	1.08494	1.20314	1.10312	1.10332
2376	1.03489	1.15336	1.14601				1.08079	1.02052	1.00336	1.19453	1.08075	1.18481	1.23652	1.09091	1.1106
2378	0.992703	1.15615	1.1281				1.03158	1.00406	0.942465	1.19282	1.14184	1.13379	1.21636	1.07821	1.08973
2380	1.01317	1.15014	1.14454				1.02709	1.00731	1.00512	1.20248	1.07385	1.17409	1.24351	1.11024	1.07987
2382	1.01174	1.14875	1.11836				1.03778	1.03632	0.961117	1.18684	1.12067	1.13874	1.19846	1.09096	1.06567
2384	1.02362	1.13546	1.12236				1.0451	1.02881	0.996939	1.19926	1.09462	1.1125	1.20607	1.09439	1.06661
2386	0.998386	1.14848	1.11523				1.03759	0.984103	0.973467	1.18659	1.10788	1.15096	1.19737	1.077	1.07133
2388	1.01637	1.1543	1.12597				1.07755	0.992188	0.979359	1.17793	1.09241	1.19258	1.23189	1.05992	1.08611
2390	1.00461	1.14908	1.12659				1.06621	0.990032	0.957578	1.21528	1.09858	1.13337	1.19314	1.0802	1.10643
2392	1.00761	1.13745	1.12298				1.04437	1.00582	0.972648	1.19713	1.08014	1.13509	1.19846	1.06957	1.1009
2394	1.00566	1.15603	1.13459				1.0441	1.00712	0.965751	1.22576	1.12095	1.12139	1.20038	1.08934	1.11404
2396	1.00237	1.14017	1.12489				1.03719	0.998572	0.971357	1.22642	1.07731	1.11679	1.22296	1.06622	1.0855
2398	0.989225	1.13356	1.12481				1.01599	0.991223	0.960457	1.19222	1.11144	1.09702	1.21691	1.06069	1.09683
2400	1.00368	1.13718	1.13244				1.02629	0.988867	0.995882	1.20371	1.09319	1.11465	1.21558	1.07854	1.10322
2402	0.990781	1.12777	1.13354				1.00289	0.978707	0.99075	1.18323	1.06958	1.13051	1.22856	1.07948	1.09258
2404	0.993945	1.14209	1.13574				1.00425	0.987199	0.990383	1.1777	1.09666	1.15192	1.23315	1.08678	1.08728
2406	0.99887	1.1463	1.12144				1.03897	0.992415	0.96522	1.2111	1.07353	1.15426	1.20392	1.07501	1.08538
2408	1.00088	1.12766	1.13697				1.04558	0.979675	0.977395	1.17821	1.03692	1.16786	1.23306	1.08043	1.09742
2410	1.02178	1.12269	1.11566				1.04558	1.0291	0.990671	1.15609	1.09017	1.12183	1.18592	1.06782	1.09323
2412	1.00256	1.12536	1.13869				1.03709	1.01886	0.951737	1.16236	1.09839	1.11533	1.20989	1.09499	1.11117
2414	1.00459	1.14289	1.13775				1.01965	0.993233	1.00088	1.20845	1.08303	1.13719	1.21796	1.1023	1.093
2416	1.00102	1.14093	1.10807				1.03093	0.97848	0.993648	1.1902	1.08049	1.15211	1.15857	1.06747	1.09818
2418	0.996633	1.13049	1.13357				1.03297	0.987288	0.969641	1.17886	1.09374	1.11887	1.22228	1.082	1.09642
2420	1.01246	1.15419	1.1309				1.01223	1.00977	1.01537	1.20775	1.09614	1.15868	1.22901	1.06675	1.09693
2422	1.00729	1.12577	1.10867				1.0367	1.00392	0.981261	1.1863	1.07339	1.1176	1.2024	1.04042	1.0832
2424	0.991229	1.14726	1.11911				1.05262	0.946995	0.974067	1.18935	1.10777	1.14465	1.18974	1.07448	1.0931
2426	0.985492	1.12765	1.13733				1.0279	0.96116	0.967414	1.18734	1.09932	1.09629	1.21382	1.07827	1.11991
2428	1.00399	1.14957	1.13462				1.02309	1.01949	0.969399	1.21731	1.0909	1.14049	1.20183	1.11312	1.08891
2430	0.999203	1.14099	1.11764				1.04391	0.99604	0.957661	1.19333	1.06006	1.16959	1.2018	1.05598	1.09516
2432	0.995248	1.12762	1.1296				1.01633	0.992675	0.976741	1.18523	1.09047	1.10715	1.20069	1.08043	1.10769
2434	0.990369	1.12628	1.1344				1.02866	0.984146	0.958301	1.16576	1.0721	1.14097	1.24	1.0664	1.0968
2436	1.00699	1.12679	1.13696				1.03724	1.00789	0.975842	1.20119	1.08002	1.09917	1.20706	1.08851	1.1153
2438	1.00522	1.12312	1.10462				1.02013	1.00801	0.987515	1.1872	1.07174	1.11042	1.18161	1.05908	1.07317
2440	0.987834	1.13134	1.11003				1.00907	0.979495	0.974938	1.20009	1.09155	1.10237	1.19899	1.04538	1.08571
2442	0.996803	1.14237	1.12311				1.01165	1.01053	0.968228	1.21381	1.09383	1.11947	1.18638	1.08053	1.10243
2444	0.998222	1.14396	1.13263				1.04696	0.994467	0.95324	1.17699	1.07686	1.17803	1.21104	1.07115	1.11569
2446	0.978072	1.13506	1.13082				0.997921	0.981109	0.955187	1.17097	1.09101	1.14322	1.2162	1.06855	1.1077
2448	0.984579	1.15222	1.12649				1.00315	0.970886	0.9797	1.20982	1.13109	1.11577	1.19596	1.07425	1.10927
2450	1.00202	1.13959	1.12851				1.04937	0.980725	0.975971	1.19698	1.0682	1.15358	1.22878	1.04997	1.10679
2452	0.991514	1.13672	1.13052				1.0284	1.00949	0.936652	1.18909	1.08595	1.13513	1.20683	1.07408	1.11065
2454	0.991649	1.11812	1.11158				1.03933	0.99448	0.941131	1.17994	1.06205	1.11235	1.19358	1.06258	1.07857
2456	1.00858	1.14625	1.12711				1.03346	1.01412	0.978148	1.19431	1.09773	1.14671	1.20479	1.08557	1.09096
2458	0.983235	1.12242	1.1239				1.02246	0.980424	0.946819	1.1691	1.07994	1.11824	1.22664	1.05834	1.08674
2460	0.992877	1.13211	1.11361				1.00918	0.989362	0.980087	1.18813	1.06891	1.1393	1.17529	1.06076	1.1048
2462	1.00705	1.14467	1.13222				1.02724	1.00365	0.990263	1.21203	1.07153	1.15046	1.20597	1.08157	1.10912
2464	0.996127	1.11001	1.10451				0.992422	1.01181	0.98415	1.16768	1.06837	1.09398	1.21993	1.05753	1.03608
2466	0.995795	1.13545	1.11769				0.993528	1.00233	0.991528	1.17196	1.09803	1.13637	1.17985	1.0572	1.11603
2468	0.984758	1.13883	1.1309				1.01855	0.99291	0.942819	1.19356	1.10943	1.11349	1.22295	1.05683	1.11291
2470	0.985959	1.12112	1.10505				1.01232	0.99236	0.953196	1.17912	1.07866	1.10559	1.19118	1.04136	1.0826
2472	0.972664	1.11946	1.12619				0.995483	0.969514	0.952994	1.21728	1.03201	1.10909	1.20966	1.07075	1.09816
2474	0.994137	1.1355	1.11087				1.0254	0.992639	0.964368	1.21538	1.05328	1.13784	1.19228	1.04794	1.0924
2476	0.991767	1.12079	1.12181				1.03014	1.00159	0.943572	1.13992	1.1014	1.12105	1.19927	1.06988	1.09626
2478	0.989583	1.15054	1.12427				1.02408	1.01225	0.932417	1.20271	1.11617	1.13275	1.22054	1.05587	1.09638
2480	0.990249	1.12741	1.12484				0.995839	0.995321	0.979587	1.1848	1.08414	1.11329	1.20054	1.06075	1.11322
2482	1.00569	1.13905	1.11503				1.03401	1.01159	0.971483	1.21188	1.09002	1.11525	1.19174	1.07529	1.07806
2484	0.992034	1.10757	1.12554				1.02522	0.977996	0.972886	1.16237	1.06955	1.09078	1.22224	1.05635	1.09803
2486	0.994202	1.12072	1.11151				1.01256	0.99951	0.970535	1.17631	1.05187	1.13396	1.16683	1.06419	1.1035
2488	0.97011	1.12113	1.09636				0.967182	1.01558	0.927562	1.17938	1.06584	1.11817	1.1809	1.04408	1.0641
2490	0.983636	1.15419	1.10059				1.01374	0.968127	0.969044	1.18728	1.10962	1.16567	1.18628	1.0577	1.0578
2492	0.996869	1.12411	1.12081				1.04726	0.972415	0.970937	1.15237	1.09306	1.12691	1.21489	1.06935	1.07818
2494	0.986821	1.12248	1.1294				1.0032	0.999	0.958265	1.18042	1.0758	1.11124	1.17825	1.07886	1.13111
2496	0.99591	1.13742	1.11454				1.01464	0.986542	0.986547	1.17235	1.09286	1.14705	1.20343	1.04662	1.09357
2498	0.996211	1.12931	1.12486				1.01913	1.00768	0.961826	1.1841	1.0787	1.12513	1.23205	1.06492	1.07762
2500	1.00153	1.12837	1.10566				1.045	1.0122	0.94739	1.19523	1.06822	1.12167	1.20256	1.05199	1.06243
2502	0.987828	1.11291	1.13287				1.01637	0.978383	0.968728	1.15236	1.07119	1.11518	1.23949	1.09745	1.06166
2504	0.983411	1.1047	1.10233				1.01525	0.985532	0.949446	1.17147	1.04737	1.09527	1.15964	1.06281	1.08454
2506	0.981309	1.1242	1.10279				1.03805	0.963316	0.942566	1.17013	1.08822	1.11426	1.17703	1.06054	1.07081
2508	0.990281	1.11737	1.11977				0.997783	0.978352	0.994708	1.16539	1.07244	1.11427	1.20582	1.06953	1.08397
2510	0.989721	1.12183	1.08938				1.01733	0.969765	0.982073	1.19842	1.05073	1.11633	1.18531	1.02687	1.05597
2512	0.995493	1.12794	1.11865				1.02885	0.985061	0.972573	1.14758	1.06872	1.16752	1.17881	1.08919	1.08795
2514	0.992471	1.11674	1.10923				1.02686	0.99869	0.951864	1.18941	1.038	1.12283	1.20144	1.06493	1.06132
2516	0.992952	1.10832	1.12012				1.02598	0.997657	0.955217	1.1733	1.07431	1.07736	1.24024	1.05361	1.06652
2518	0.994571	1.12443	1.09864				1.02976	0.988299	0.965654	1.16243	1.10424	1.10663	1.1706	1.04884	1.07648
2520	0.989815	1.12735	1.10201				1.03206	0.980993	0.956392	1.16415	1.10552	1.11237	1.21015	1.03269	1.0632
2522	0.989856	1.12067	1.12263				1.02984	0.988382	0.951344	1.1623	1.06137	1.13835	1.18572	1.0936	1.08856
2524	0.981299	1.12482	1.09766				1.01949	0.964488	0.959916	1.18814	1.08407	1.10227	1.16012	1.07145	1.06139
2526	0.978338	1.12068	1.11623				1.02456	0.976098	0.934362	1.175	1.0658	1.12125	1.19741	1.07886	1.07242
2528	0.9883	1.10553	1.09568				1.02763	0.997587	0.939683	1.15979	1.05084	1.10595	1.19285	1.04074	1.05346
2530	0.997227	1.11915	1.09916				1.04898	0.995599	0.947099	1.16876	1.07731	1.11138	1.18356	1.03484	1.07909
2532	0.989362	1.10706	1.09623				1.0188	0.996289	0.952998	1.16001	1.05299	1.1082	1.18055	1.02452	1.08362
2534	1.00145	1.1327	1.11871				1.02912	1.01981	0.955429	1.18803	1.09103	1.11902	1.21999	1.04951	1.08664
2536	0.991317	1.1352	1.09957				1.03344	0.997199	0.943313	1.21931	1.06516	1.12112	1.17505	1.03824	1.08541
2538	0.973414	1.13323	1.09492				1.01843	0.988597	0.913215	1.20937	1.05256	1.13776	1.18007	1.0429	1.06178
2540	0.986396	1.12138	1.12192				1.03175	0.976387	0.951056	1.18233	1.07111	1.1107	1.22149	1.0837	1.06057
2542	0.987689	1.12705	1.11927				1.00839	0.988337	0.966337	1.19662	1.05817	1.12637	1.17838	1.06634	1.11309
2544	0.974382	1.11347	1.09238				0.991018	0.970375	0.961752	1.17636	1.04168	1.12237	1.1771	1.04314	1.05689
2546	0.982165	1.10801	1.10691				1.02187	0.959136	0.965488	1.17199	1.0413	1.11073	1.18455	1.07578	1.0604
2548	0.97862	1.14203	1.11791				1.02309	0.969039	0.943735	1.1643	1.12783	1.13396	1.16953	1.0931	1.0911
2550	0.974632	1.10563	1.0861				1.03061	0.968439	0.924845	1.1284	1.05966	1.12883	1.17055	1.01514	1.07262
2552	0.983757	1.11066	1.09435				1.00652	0.980446	0.9643	1.16608	1.05131	1.1146	1.17362	1.03397	1.07546
2554	0.979953	1.10845	1.11196				0.99717	0.99343	0.949259	1.1598	1.06921	1.09635	1.20692	1.05357	1.0754
2556	0.975529	1.12159	1.11138				0.992341	0.985429	0.948818	1.17699	1.08579	1.10198	1.16785	1.08704	1.07925
2558	0.982518	1.13253	1.10564				0.992324	0.987199	0.968031	1.20249	1.07414	1.12096	1.19112	1.06205	1.06375
2560	0.98418	1.10998	1.11001				1.02565	0.979773	0.947113	1.15855	1.04948	1.12192	1.20736	1.0326	1.09006
2562	0.978257	1.13516	1.1093				1.02166	0.972272	0.940835	1.16664	1.08754	1.15131	1.17552	1.05224	1.10014
2564	0.997246	1.11191	1.10701				1.00246	1.01331	0.97597	1.17521	1.05184	1.10868	1.20773	1.03512	1.07818
2566	0.983784	1.11954	1.09767				0.992722	1.02026	0.938373	1.14221	1.10163	1.1148	1.166	1.03587	1.09114
2568	0.989636	1.09335	1.1107				1.00711	0.982623	0.979178	1.13625	1.04612	1.09767	1.20851	1.04868	1.07492
2570	0.988236	1.12873	1.09789				1.01148	0.987062	0.96617	1.19127	1.07985	1.11507	1.15701	1.04852	1.08816
2572	0.974623	1.11074	1.10507				1.01257	0.981851	0.929443	1.16319	1.08308	1.08594	1.19987	1.0266	1.08874
2574	0.985983	1.10958	1.08599				1.03211	0.98196	0.943874	1.17639	1.02655	1.1258	1.1768	1.03765	1.0435
2576	0.984402	1.10447	1.11019				1.02197	0.953562	0.977672	1.17267	1.06881	1.07193	1.17109	1.07995	1.07952
2578	0.982222	1.12695	1.10332				1.01961	0.969629	0.957423	1.17907	1.10241	1.09937	1.19617	1.04813	1.06564
2580	0.989349	1.10724	1.11478				1.02725	1.00539	0.935407	1.16184	1.0643	1.09558	1.18493	1.06565	1.09377
2582	0.977952	1.12172	1.12869				1.00534	0.986704	0.941813	1.18523	1.0654	1.11451	1.19749	1.08694	1.10164
2584	0.985053	1.11065	1.10615				1.0222	0.989323	0.943631	1.15783	1.0667	1.10743	1.18747	1.05816	1.07283
2586	0.986951	1.10624	1.10849				1.02431	0.974477	0.962071	1.12297	1.06667	1.12908	1.18895	1.05771	1.07883
2588	0.988382	1.1131	1.09107				1.0155	0.993121	0.956526	1.17016	1.04624	1.12291	1.18042	1.01866	1.07412
2590	0.974996	1.11677	1.11401				0.998446	0.967475	0.959066	1.18148	1.06418	1.10466	1.15938	1.05951	1.12315
2592	0.994351	1.09858	1.10351				1.00294	0.99655	0.983563	1.14357	1.0662	1.08597	1.19814	1.05265	1.05974
2594	0.987529	1.10652	1.09369				1.01711	0.987012	0.958469	1.16065	1.03534	1.12358	1.17488	1.0334	1.07279
2596	0.973183	1.09864	1.08239				1.00368	0.98286	0.933013	1.16396	1.02872	1.10324	1.15448	1.05376	1.03893
2598	0.983569	1.11569	1.1195				1.01912	0.968811	0.962778	1.15993	1.05087	1.13626	1.22421	1.0557	1.07861
2600	0.98709	1.11693	1.10393				1.01873	0.985463	0.957076	1.14969	1.09302	1.10807	1.20486	1.04314	1.0638
2602	0.973617	1.11622	1.09829				1.00329	0.980648	0.936916	1.17699	1.05708	1.11458	1.19375	1.02365	1.07747
2604	0.988053	1.09746	1.09812				1.03175	0.977382	0.955025	1.12128	1.07436	1.09675	1.19075	1.02234	1.08127
2606	0.972568	1.12102	1.10414				0.982908	0.974343	0.960452	1.19664	1.07517	1.09125	1.17799	1.05485	1.07959
2608	0.97152	1.09943	1.07839				1.00646	0.957916	0.950183	1.17974	1.06067	1.05787	1.14007	1.05545	1.03967
2610	0.989155	1.08799	1.09655				1.02732	0.970511	0.96963	1.13015	1.0577	1.07613	1.1552	1.07495	1.05952
2612	0.963805	1.11266	1.1236				0.986691	0.991234	0.913491	1.13303	1.06988	1.13506	1.18307	1.06142	1.12631
2614	0.979523	1.11912	1.10365				1.01377	0.977791	0.947009	1.19406	1.06587	1.09742	1.18266	1.04986	1.07843
2616	0.991398	1.10329	1.09581				0.989806	1.01877	0.965621	1.17312	1.02699	1.10977	1.16337	1.05584	1.06824
2618	0.986847	1.11577	1.0934				1.01622	0.98345	0.960876	1.193	1.04221	1.1121	1.17595	1.04265	1.06161
2620	0.967982	1.11487	1.09916				1.01575	0.963627	0.924567	1.16609	1.05407	1.12446	1.18429	1.00781	1.10536
2622	0.985637	1.1008	1.09602				1.0206	0.980316	0.955991	1.14873	1.03671	1.11696	1.18655	1.02419	1.07733
2624	0.97309	1.09616	1.08712				1.01659	0.963049	0.939627	1.15944	1.05614	1.07292	1.1629	1.03253	1.06594
2626	0.980988	1.11939	1.10707				1.02845	0.959009	0.955503	1.17538	1.07715	1.10564	1.19851	1.05286	1.06985
2628	0.971248	1.11315	1.09486				0.995189	0.994381	0.924173	1.16323	1.04048	1.13574	1.15495	1.05255	1.07709
2630	0.983909	1.10795	1.07152				1.00208	1.02013	0.929516	1.18455	1.03714	1.10217	1.13447	1.03307	1.04701
2632	0.991696	1.09295	1.09375				1.0077	1.0003	0.967092	1.14548	1.03086	1.10251	1.16858	1.04182	1.07086
2634	0.984755	1.09534	1.1059				1.01657	0.976646	0.961049	1.17054	1.05568	1.0598	1.19048	1.05393	1.07329
2636	0.965869	1.09111	1.11132				1.0077	0.967464	0.922448	1.16353	1.03395	1.07584	1.17802	1.06788	1.08806
2638	0.9701	1.10149	1.10352				1.01289	0.945803	0.951609	1.15375	1.05042	1.1003	1.18731	1.06029	1.06296
2640	0.987656	1.1006	1.09864				1.02827	0.979731	0.954964	1.14819	1.06312	1.09049	1.18	1.06861	1.04729
2642	0.966587	1.10792	1.09556				0.981808	0.964521	0.953431	1.17043	1.06357	1.08975	1.16472	1.02907	1.09289
2644	0.969414	1.10843	1.09945				0.997028	0.97512	0.936094	1.20101	1.03232	1.09195	1.18487	1.02421	1.08928
2646	0.990566	1.10663	1.09231				0.999233	1.02748	0.94499	1.15022	1.06103	1.10863	1.15212	1.03814	1.08666
2648	0.994237	1.10735	1.10474				0.995778	1.01898	0.967953	1.16206	1.06171	1.09827	1.20701	1.04264	1.06458
2650	0.961658	1.08933	1.09627				0.992587	0.96082	0.931566	1.18212	1.01213	1.07373	1.19358	1.0188	1.07643
2652	0.977454	1.10354	1.08345				0.996922	0.993872	0.941568	1.14406	1.02832	1.13825	1.15381	1.02849	1.06806
2654	0.972593	1.10711	1.0883				0.991036	1.00437	0.922376	1.15551	1.04715	1.11866	1.15316	1.03658	1.07516
2656	0.979272	1.11378	1.09237				1.00238	0.986013	0.949422	1.14429	1.0742	1.12284	1.18985	1.01731	1.06994
2658	0.978527	1.1026	1.09295				1.004	0.986341	0.945238	1.15262	1.06038	1.09481	1.16048	1.04108	1.07727
2660	0.982649	1.1053	1.09864				0.989102	1.00171	0.957132	1.16664	1.03618	1.11309	1.1729	1.0489	1.07412
2662	0.989589	1.10068	1.10174				1.01696	1.01328	0.938527	1.12911	1.07229	1.10062	1.19645	1.05173	1.05702
2664	0.986142	1.10979	1.08397				1.01236	0.983457	0.962612	1.14549	1.05397	1.12991	1.14338	1.05263	1.05589
2666	0.955935	1.09154	1.09614				0.965286	0.979288	0.923231	1.13639	1.04235	1.09588	1.20106	1.03103	1.05634
2668	0.960882	1.09741	1.09099				0.995566	0.964505	0.922577	1.14693	1.06305	1.08224	1.14264	1.05449	1.07584
2670	0.971178	1.09758	1.09852				0.984767	0.980815	0.94795	1.12533	1.04576	1.12164	1.19918	1.03246	1.06391
2672	0.978532	1.10889	1.08287				1.01087	0.978834	0.94589	1.12498	1.08314	1.11854	1.14386	1.04412	1.06063
2674	0.976814	1.11007	1.09686				1.00882	0.977192	0.944436	1.15758	1.05364	1.119	1.17634	1.03358	1.08067
2676	0.990539	1.09664	1.10348				1.01852	1.00647	0.946623	1.1357	1.05711	1.0971	1.17132	1.05279	1.08635
2678	0.967681	1.09773	1.09813				1.00942	0.95634	0.937284	1.13769	1.06265	1.09285	1.16376	1.01228	1.11834
2680	0.968466	1.09399	1.07642				0.992782	0.975981	0.936636	1.15641	1.05039	1.07516	1.16996	1.00158	1.05773
2682	0.96452	1.11881	1.10851				1.00455	0.966683	0.922326	1.15853	1.08829	1.10962	1.20869	1.05153	1.06532
2684	0.978451	1.11406	1.09433				0.981511	0.986075	0.967766	1.19205	1.04269	1.10745	1.17394	1.04341	1.06565
2686	0.950884	1.09156	1.08761				0.970181	0.949375	0.933098	1.12701	1.0538	1.09387	1.16032	1.04597	1.05654
2688	0.984558	1.12029	1.08962				0.995915	1	0.957757	1.18399	1.07862	1.09827	1.17245	1.03616	1.06026
2690	0.977454	1.13872	1.08909				1.01714	0.968094	0.947129	1.19285	1.09822	1.12508	1.17048	1.01437	1.0824
2692	0.964695	1.0858	1.07954				0.990955	0.969207	0.933924	1.10057	1.04097	1.11585	1.17241	1.00127	1.06495
2694	0.981693	1.09862	1.09217				0.997014	0.997047	0.951017	1.19458	1.01395	1.08735	1.15913	1.05956	1.05781
2696	0.98017	1.09466	1.10041				1.00951	0.985488	0.94551	1.11822	1.04179	1.12398	1.16938	1.05961	1.07225
2698	0.990093	1.1029	1.10778				1.02109	0.992032	0.957158	1.15339	1.04522	1.11009	1.16761	1.07083	1.08489
2700	0.97301	1.11145	1.07613				0.987643	0.971053	0.960334	1.14137	1.07081	1.12216	1.16491	1.01761	1.04586
2702	0.978795	1.09754	1.08768				1.00331	0.971934	0.961141	1.12633	1.04988	1.11641	1.1835	1.03024	1.04929
2704	0.990936	1.08696	1.07033				1.0133	0.995706	0.963798	1.11539	1.04596	1.09953	1.15439	1.03754	1.01907
2706	0.96591	1.09104	1.09973				0.973711	0.969164	0.954856	1.15461	1.03909	1.07941	1.18803	1.04917	1.06199
2708	0.980686	1.09484	1.09118				0.994255	0.996256	0.951546	1.10574	1.08743	1.09134	1.17193	1.03396	1.06767
2710	0.966284	1.08277	1.0953				0.972238	0.977882	0.948731	1.11034	1.05203	1.08595	1.16766	1.02429	1.09397
2712	0.982302	1.08835	1.09364				1.00229	0.995404	0.949209	1.14154	1.02517	1.09833	1.15268	1.05971	1.06853
2714	0.956714	1.10301	1.09034				0.975376	0.93597	0.958797	1.15401	1.03149	1.12353	1.17986	1.03068	1.06049
2716	0.972384	1.06896	1.09579				1.00376	0.976407	0.936985	1.14187	0.990994	1.07403	1.15876	1.06664	1.06197
2718	0.97157	1.10475	1.10793				1.00652	0.961347	0.94684	1.14091	1.07358	1.09976	1.14027	1.08511	1.09842
2720	0.969257	1.07913	1.05903				0.982287	0.981875	0.943609	1.15833	1.01839	1.06067	1.10887	0.997292	1.07092
2722	0.984331	1.09695	1.08667				0.993535	0.99837	0.961088	1.14689	1.02482	1.11913	1.17894	1.04445	1.03661
2724	0.968111	1.08637	1.06695				0.973169	0.969032	0.962132	1.15095	1.03186	1.07629	1.15601	1.00089	1.04394
2726	0.979215	1.07776	1.06625				1.0023	0.979589	0.95576	1.14276	1.00915	1.08136	1.15302	1.01345	1.03228
2728	0.96663	1.08488	1.07444				0.967115	0.982678	0.950096	1.14159	1.04015	1.07288	1.14534	1.02951	1.04847
2730	0.963762	1.09458	1.09424				1.00593	0.967082	0.918275	1.15842	1.05873	1.06658	1.16698	1.05625	1.05948
2732	0.959048	1.08045	1.07446				0.969247	0.963074	0.944822	1.13126	1.02749	1.08261	1.1667	1.0332	1.02348
2734	0.983367	1.10499	1.09937				1.00564	1.00621	0.938254	1.13873	1.04026	1.13598	1.17012	1.05259	1.07541
2736	0.960251	1.08629	1.07901				1.00426	0.966125	0.910364	1.14547	1.02955	1.08386	1.16972	1.02725	1.04008
2738	0.979504	1.1027	1.08263				1.00975	0.983329	0.945428	1.12879	1.03167	1.14763	1.17852	1.02547	1.04389
2740	0.956385	1.10769	1.07092				0.982154	0.961296	0.925705	1.17535	1.05081	1.09692	1.15734	1.00781	1.04761
2742	0.976132	1.09335	1.07805				0.974	1.00366	0.950731	1.12022	1.04717	1.11266	1.13583	1.0354	1.06292
2744	0.963394	1.09414	1.06748				0.987273	0.970288	0.93262	1.15926	1.0271	1.09606	1.11723	1.03683	1.04839
2746	0.968572	1.08192	1.09394				1.00408	0.967427	0.93421	1.12996	1.02068	1.09512	1.17369	1.04488	1.06323
2748	0.971296	1.09904	1.07273				1.0034	0.973109	0.937384	1.14689	1.04627	1.10396	1.12867	1.0351	1.05442
2750	0.985153	1.08518	1.06137				1.01631	0.971626	0.967519	1.12357	1.05781	1.07415	1.14186	1.01522	1.02703
2752	0.96164	1.09424	1.08784				1.00112	0.958113	0.925689	1.16842	1.02003	1.09427	1.16576	1.03654	1.06122
2754	0.967415	1.07985	1.07943				0.97659	0.982184	0.943471	1.14474	1.02777	1.06705	1.15309	1.0336	1.05159
2756	0.962156	1.10059	1.08201				0.974442	0.989085	0.922942	1.18956	1.02361	1.08861	1.12877	1.04768	1.06959
2758	0.982438	1.08573	1.09513				0.998833	1.00032	0.948156	1.14133	1.05258	1.06329	1.17122	1.05414	1.06004
2760	0.975259	1.10449	1.07333				1.00557	0.976779	0.943425	1.1265	1.06186	1.12512	1.13742	1.02516	1.05742
2762	0.973387	1.09907	1.0881				1.0247	0.980301	0.915164	1.15556	1.04801	1.09363	1.17827	1.0096	1.07644
2764	0.960919	1.09451	1.08073				0.987151	0.959312	0.936292	1.14049	1.0466	1.09642	1.15336	1.04493	1.04392
2766	0.97444	1.08621	1.09962				0.98547	1.00831	0.929544	1.15728	1.04206	1.05928	1.17843	1.06273	1.05771
2768	0.958839	1.08953	1.07349				0.969728	0.973231	0.933558	1.18247	1.03118	1.05495	1.1577	1.01789	1.04489
2770	0.976594	1.08375	1.08193				1.02294	0.979428	0.927409	1.11882	1.04638	1.08606	1.14605	1.0448	1.05493
2772	0.972439	1.08952	1.08179				0.990188	0.984874	0.942255	1.15135	1.03473	1.08246	1.14559	1.05574	1.04404
2774	0.965937	1.08818	1.08275				0.972987	0.998791	0.926034	1.16016	1.02462	1.07977	1.16347	1.02086	1.06391
2776	0.973678	1.09494	1.08135				0.99112	0.984353	0.945559	1.12457	1.0778	1.08246	1.15419	1.02697	1.06289
2778	0.964749	1.10754	1.07238				0.973779	0.978273	0.942195	1.17219	1.04742	1.10303	1.13665	1.01937	1.06111
2780	0.976021	1.088	1.07938				1.02819	0.950975	0.948903	1.13253	1.05244	1.07904	1.13855	1.03845	1.06114
2782	0.95934	1.08032	1.08623				0.980336	0.958402	0.939281	1.11913	1.03126	1.09057	1.13893	1.06528	1.05448
2784	0.965915	1.07675	1.08081				0.999088	0.956736	0.94192	1.12926	1.03876	1.06221	1.16148	1.03715	1.04381
2786	0.990185	1.09042	1.07944				1.01299	1.00297	0.9546	1.14971	1.0353	1.08624	1.17271	1.02259	1.04301
2788	0.973483	1.07892	1.08805				1.01258	0.969986	0.93788	1.13593	1.04047	1.06035	1.18809	1.01392	1.06215
2790	0.956503	1.09198	1.09449				0.952299	0.976463	0.940747	1.12715	1.04814	1.10064	1.16106	1.04661	1.07579
2792	0.970006	1.08535	1.08004				0.99622	0.981793	0.932004	1.10713	1.04041	1.10849	1.15793	1.02403	1.05816
2794	0.974902	1.09933	1.06706				0.99258	0.977388	0.954737	1.14041	1.059	1.09857	1.13898	1.00304	1.05915
2796	0.969604	1.08499	1.08129				0.988762	0.982807	0.937242	1.15044	1.02795	1.07657	1.1601	1.02499	1.05877
2798	0.971789	1.08512	1.06886				1.00341	0.96645	0.945511	1.11915	1.02284	1.11338	1.14606	1.03016	1.03038
2800	0.970062	1.08286	1.07687				0.988455	0.967995	0.953735	1.12678	1.03384	1.08795	1.15624	1.01298	1.06137
2802	0.981091	1.08994	1.06049				0.988237	1.00053	0.954512	1.16386	1.01988	1.08608	1.10878	1.01848	1.05422
2804	0.982067	1.08689	1.11228				0.997582	0.992024	0.956594	1.12765	1.03189	1.10114	1.18509	1.07512	1.07664
2806	0.981037	1.09831	1.07653				0.990864	0.988201	0.964048	1.17677	1.01727	1.1009	1.15547	1.0138	1.06033
2808	0.95599	1.0877	1.06869				0.964616	0.961628	0.941727	1.10835	1.04634	1.1084	1.13257	1.01985	1.05364
2810	0.975635	1.08315	1.07916				0.993987	0.991346	0.941572	1.14939	1.02181	1.07825	1.14825	1.0579	1.03131
2812	0.976524	1.07561	1.07566				0.987335	0.97671	0.965528	1.10644	1.03494	1.08544	1.13016	1.03771	1.05913
2814	0.980143	1.06981	1.09051				1.02153	0.98702	0.931881	1.11935	1.02632	1.06376	1.17186	1.04021	1.05947
2816	0.973293	1.09177	1.07026				0.988043	0.987739	0.944098	1.14837	1.01168	1.11525	1.14446	1.02575	1.04058
2818	0.968695	1.07136	1.07387				1.01816	0.967931	0.919994	1.12501	1.00991	1.07915	1.13631	1.03573	1.04956
2820	0.980412	1.08554	1.08281				1.00657	0.964985	0.969684	1.13976	1.0247	1.09216	1.15512	1.00435	1.08896
2822	0.963627	1.0769	1.0846				0.983025	0.961494	0.946363	1.11497	1.0416	1.07412	1.15843	1.04284	1.05252
2824	0.970495	1.08608	1.07821				0.988617	0.956157	0.966713	1.12342	1.06775	1.06706	1.16668	1.03083	1.03711
2826	0.967551	1.08978	1.06495				0.969556	0.982045	0.951051	1.13054	1.04968	1.08912	1.13213	1.03532	1.02739
2828	0.963635	1.08741	1.07558				0.992063	0.973783	0.925058	1.11435	1.04426	1.10361	1.14726	1.04309	1.03639
2830	0.966302	1.08944	1.07114				0.984017	0.958838	0.956051	1.13833	1.03872	1.09128	1.13575	1.01092	1.06675
2832	0.972327	1.08267	1.0794				1.01335	0.959213	0.944421	1.11192	1.04506	1.09104	1.14212	1.0293	1.06676
2834	0.972903	1.08725	1.07603				0.990173	0.979491	0.949044	1.15065	1.03937	1.07172	1.11928	1.04051	1.06831
2836	0.95686	1.08109	1.07693				0.973434	0.969389	0.927757	1.13615	1.02275	1.08438	1.16456	1.02656	1.03968
2838	0.966201	1.07343	1.08137				0.980064	0.973776	0.944762	1.13522	1.03204	1.05304	1.1699	1.01455	1.05965
2840	0.965947	1.08967	1.07061				1.00152	0.959561	0.936756	1.13926	1.0536	1.07614	1.13412	1.02506	1.05266
2842	0.960817	1.08057	1.06487				0.971892	0.966067	0.944492	1.12694	1.03864	1.07612	1.14382	0.998825	1.05197
2844	0.973462	1.08107	1.07517				1.00583	0.998337	0.916223	1.1251	1.02622	1.09189	1.15169	1.02499	1.04883
2846	0.960111	1.06145	1.08231				0.973799	0.965656	0.940878	1.10641	1.03095	1.04699	1.14656	1.03351	1.06686
2848	0.973329	1.06894	1.07866				0.967044	1.01123	0.941717	1.13124	1.03615	1.03945	1.13233	1.04401	1.05964
2850	0.963704	1.08805	1.05322				0.974468	0.984734	0.931908	1.11012	1.05006	1.10396	1.12215	0.983384	1.05412
2852	0.957554	1.07192	1.06475				0.955386	0.977125	0.940152	1.11783	1.04332	1.05462	1.14392	0.990576	1.05975
2854	0.980058	1.07906	1.08551				0.981168	1.00696	0.952044	1.11224	1.03999	1.08495	1.12543	1.05412	1.07697
2856	0.964931	1.08024	1.08029				0.958829	0.983172	0.952792	1.10933	1.05624	1.07517	1.16952	1.02729	1.04406
2858	0.975262	1.08688	1.07364				1.02887	0.95021	0.946707	1.13339	1.01716	1.11008	1.13784	1.02309	1.06
2860	0.977023	1.09316	1.08075				1.02181	0.966031	0.943233	1.13759	1.02797	1.11391	1.13622	1.02693	1.0791
2862	0.981805	1.06746	1.072				1.00485	0.998927	0.941641	1.08594	1.02959	1.08686	1.16506	1.01764	1.0333
2864	0.97297	1.07413	1.0508				0.983209	0.973674	0.962028	1.11936	1.03852	1.06451	1.09287	1.0252	1.03432
2866	0.97664	1.07597	1.07466				1.01268	0.975867	0.941373	1.12657	1.05266	1.04868	1.13413	1.02431	1.06553
2868	0.959192	1.07318	1.08287				0.991526	0.963786	0.922263	1.09774	1.0377	1.08411	1.15489	1.02541	1.0683
2870	0.976487	1.07133	1.05421				0.991673	1.00631	0.931476	1.1424	1.01409	1.05751	1.14488	0.968735	1.04901
2872	0.978972	1.08069	1.07748				1.00795	0.989894	0.939072	1.1132	1.06776	1.06111	1.14767	1.04716	1.0376
2874	0.96341	1.08845	1.08428				0.997281	0.964594	0.928356	1.12212	1.04547	1.09775	1.15896	1.04307	1.0508
2876	0.972099	1.06783	1.07177				0.987184	0.998276	0.930836	1.13206	1.0054	1.06602	1.13488	1.04124	1.03918
2878	0.972113	1.0992	1.07104				0.98994	0.990517	0.935881	1.16101	1.03857	1.098	1.14326	1.00404	1.06581
2880	0.974888	1.06628	1.05737				0.989425	1.0039	0.931335	1.11746	1.02842	1.05296	1.12983	1.02385	1.01844
2882	0.951689	1.05948	1.07951				0.968128	0.966	0.92094	1.10789	0.997943	1.0726	1.15857	1.01692	1.06303
2884	0.968016	1.07294	1.06664				1.00782	0.980718	0.915505	1.12378	1.03673	1.0583	1.1498	1.02032	1.02981
2886	0.961548	1.08098	1.05363				0.967166	0.986454	0.931023	1.12973	1.04012	1.07309	1.11302	1.00195	1.0459
2888	0.969513	1.06188	1.06516				1.0008	0.976939	0.930805	1.10934	1.02199	1.05432	1.14045	1.00905	1.04597
2890	0.952086	1.0713	1.05867				0.999359	0.946444	0.910457	1.12932	1.04301	1.04156	1.11505	0.997915	1.06304
2892	0.971893	1.08484	1.07701				1.00926	0.961606	0.944813	1.15092	1.03671	1.0669	1.14025	1.01992	1.07087
2894	0.978223	1.09506	1.06299				1.00872	0.983795	0.942157	1.13111	1.05953	1.09454	1.1462	0.997358	1.0454
2896	0.968638	1.08539	1.06484				0.977017	0.969776	0.95912	1.12622	1.04766	1.0823	1.15799	1.00001	1.03652
2898	0.962119	1.08431	1.07968				0.994341	0.959361	0.932654	1.09895	1.05699	1.097	1.1692	1.01507	1.05479
2900	0.958927	1.07405	1.0704				1.01211	0.96056	0.904111	1.12468	1.03561	1.06187	1.14972	0.995147	1.06634
2902	0.962536	1.0829	1.08475				0.97054	0.986796	0.930273	1.15454	1.02736	1.06681	1.18415	1.03576	1.03433
2904	0.968682	1.05543	1.07679				0.983309	0.983297	0.939439	1.07857	1.03083	1.0569	1.16501	1.02012	1.04525
2906	0.968391	1.08738	1.08605				0.989274	0.959675	0.956225	1.14294	1.03573	1.08347	1.15657	1.039	1.06257
2908	0.959536	1.07011	1.08337				0.983918	0.974398	0.920292	1.12732	1.02009	1.06293	1.15106	1.03024	1.06882
2910	0.987247	1.07617	1.061				0.990331	1.02539	0.946022	1.09309	1.03795	1.09748	1.10078	0.99816	1.08405
2912	0.963677	1.08	1.07411				0.978916	0.97875	0.933366	1.14445	1.01327	1.08228	1.11628	1.04509	1.06097
2914	0.954036	1.07347	1.07483				0.967612	0.964565	0.92993	1.1499	0.993872	1.07663	1.15835	1.02622	1.03993
2916	0.962543	1.0644	1.04893				0.975398	0.972549	0.939683	1.13079	1.03662	1.0258	1.12383	0.981779	1.04118
2918	0.963474	1.07894	1.04969				0.963242	1.00139	0.925794	1.10919	1.01817	1.10945	1.11632	0.998922	1.03382
2920	0.973003	1.07606	1.05976				0.974223	0.990589	0.954197	1.13924	1.00232	1.08661	1.09803	1.05014	1.03111
2922	0.968441	1.06207	1.05743				0.997912	0.976775	0.930637	1.10824	1.05293	1.02505	1.14247	1.00638	1.02344
2924	0.989769	1.09149	1.05552				0.980089	1.01065	0.97857	1.1262	1.04138	1.10687	1.14212	1.02102	1.00342
2926	0.959947	1.083	1.06888				1.01072	0.952892	0.916229	1.12304	1.03378	1.09219	1.11021	1.04763	1.0488
2928	0.982724	1.06159	1.0569				1.00252	0.999022	0.946635	1.0892	1.03611	1.05945	1.09537	1.00524	1.07008
2930	0.981038	1.07537	1.08963				0.99468	0.998761	0.949672	1.10045	1.04097	1.08467	1.15239	1.05476	1.06173
2932	0.957728	1.0581	1.06073				0.954513	0.985027	0.933643	1.08865	1.01143	1.07422	1.13577	1.01136	1.03506
2934	0.977984	1.06581	1.09336				0.997977	0.979478	0.956498	1.12805	1.01101	1.05838	1.17649	1.02539	1.07819
2936	0.963177	1.08461	1.06713				0.978691	0.953374	0.957466	1.14158	1.04281	1.06944	1.13199	1.02772	1.04167
2938	0.955808	1.06064	1.0458				0.97917	0.96624	0.922014	1.0919	1.00316	1.08686	1.135	0.972118	1.03029
2940	0.953749	1.08394	1.06073				0.978108	0.968054	0.915084	1.12969	1.04633	1.0758	1.11364	1.03994	1.02861
2942	0.968533	1.08394	1.06285				0.993476	0.952886	0.959235	1.12776	1.07186	1.05221	1.12795	1.02278	1.03783
2944	0.952169	1.07248	1.08604				0.9738	0.939631	0.943075	1.12205	1.02688	1.0685	1.17098	1.0376	1.04953
2946	0.973819	1.06202	1.0606				1.01331	0.978796	0.929348	1.10963	1.02	1.05643	1.12649	1.00601	1.04929
2948	0.963516	1.07449	1.053				0.998054	0.956376	0.936118	1.15897	1.00273	1.06177	1.14399	0.993453	1.02155
2950	0.976463	1.06838	1.07466				0.982235	1.02453	0.92262	1.12135	1.00358	1.08021	1.14584	1.02282	1.05533
2952	0.965799	1.07097	1.0523				0.965297	0.972816	0.959284	1.10485	1.04618	1.0619	1.10303	0.996003	1.05788
2954	0.964774	1.07616	1.04188				0.953488	0.994959	0.945876	1.11917	1.04846	1.06086	1.10638	0.989797	1.02945
2956	0.959465	1.06023	1.06312				1.00565	0.96259	0.910156	1.11908	1.00321	1.05841	1.10987	1.03024	1.04924
2958	0.975833	1.06709	1.07116				0.986831	1.00772	0.932948	1.1189	1.00615	1.07621	1.13269	1.01817	1.06262
2960	0.95529	1.07105	1.06957				0.998012	0.941376	0.926481	1.14262	1.01827	1.05224	1.15594	1.0104	1.04238
2962	0.967159	1.05692	1.06346				0.990943	0.98228	0.928253	1.08873	1.02311	1.05892	1.12204	1.02295	1.04538
2964	0.969455	1.08092	1.06934				0.981079	1.00784	0.919442	1.14468	1.05302	1.04506	1.13628	1.00271	1.06902
2966	0.962892	1.056	1.05183				0.994172	0.956558	0.937946	1.08193	1.02166	1.06442	1.1401	1.02907	0.986315
2968	0.968068	1.07077	1.04989				0.98146	0.981719	0.941024	1.12041	1.03348	1.05843	1.1141	0.981658	1.0539
2970	0.953689	1.07049	1.07378				0.965402	0.974988	0.920677	1.09945	1.0447	1.06731	1.13184	1.01269	1.0768
2972	0.960113	1.07846	1.05459				0.990323	0.962806	0.927208	1.11285	1.03386	1.08867	1.11485	1.0076	1.04132
2974	0.964888	1.07409	1.05632				0.968119	0.995235	0.931309	1.11581	1.04599	1.06046	1.12976	1.01844	1.02075
2976	0.97384	1.0751	1.05083				0.994721	0.993224	0.933575	1.11972	1.03132	1.07425	1.15129	0.99517	1.00604
2978	0.971015	1.07584	1.05252				0.994935	0.966085	0.952023	1.08366	1.04143	1.10243	1.12207	1.00052	1.03497
2980	0.959392	1.08831	1.07333				0.990497	0.97624	0.911439	1.15381	1.03117	1.07996	1.14341	1.02542	1.05117
2982	0.964501	1.07151	1.06189				1.00342	0.961389	0.928692	1.14852	1.0213	1.04471	1.14073	1.01091	1.03402
2984	0.973007	1.06065	1.05431				1.00564	0.964975	0.948408	1.10758	0.993645	1.08074	1.11093	1.01307	1.03893
2986	0.964811	1.06169	1.07588				0.990699	0.978329	0.925406	1.08428	1.0212	1.07958	1.13338	1.0384	1.05585
2988	0.958442	1.06845	1.07406				0.985101	0.964522	0.925704	1.09979	1.03388	1.07167	1.16016	0.990996	1.07102
2990	0.961834	1.05852	1.07044				0.967597	0.984946	0.932959	1.09832	1.04345	1.0338	1.15906	1.02646	1.0258
2992	0.964668	1.07437	1.06374				1.0175	0.971955	0.904549	1.13068	0.993816	1.09862	1.15368	0.992881	1.04465
2994	0.96584	1.06425	1.07522				0.978609	0.989456	0.929456	1.11312	1.00893	1.07071	1.1375	1.04527	1.04289
2996	0.9664	1.07172	1.0578				0.97643	0.976431	0.94634	1.10468	1.03988	1.0706	1.11731	1.01056	1.04552
2998	0.9666	1.08346	1.07248				0.991858	0.986247	0.921696	1.11464	1.05324	1.08251	1.15751	1.00422	1.05571
3000	0.95057	1.06996	1.0518				0.979844	0.950887	0.920979	1.11009	1.01578	1.08403	1.1233	1.00197	1.03012

## Sheet: Fig_4B
	Average Relative Intensity
Time (secs)							AB (n=3)			AB∆Ct (n=3)			A (n=3)				AB kon	AB∆Ct kon	A kon	AB koff	AB∆Ct koff	A koff
																	0.02347	0.005258	0.006771	0.003896	0.001119	0.001231
																	0.01808	0.009178	0.01047	0.001959	0.001254	0.002337
0	1.02843	1.0105	1.02912				1.04524	1.00399	1.03606	0.998958	1.02214	1.01041	1.05283	1.02412	1.01041		0.0326	0.006358	0.007812	0.004566	0.001948	0.0008166
2	1.00482	1.0408	1.02778				1.00998	1.00028	1.00419	1.05562	1.02577	1.04102	1.00539	1.03693	1.04102
4	1.01086	1.01819	1.0037				1.01481	1.02506	0.992712	1.04471	1.01607	0.993793	0.989849	1.02745	0.993793
6	1.00239	1.01966	1.01247				0.997916	1.00686	1.00241	1.03851	1.02503	0.995445	1.01865	1.02331	0.995445
8	1.01116	1.01885	1.00841				1.01538	1.01454	1.00356	1.01632	1.04787	0.992359	1.00469	1.02818	0.992359
10	1.02275	0.998824	1.00711				1.00428	1.03806	1.02591	0.979959	1.02019	0.996324	1.01293	1.01209	0.996324
12	1.02206	1.01774	1.01949				1.02949	1.03694	0.999758	1.01532	1.02781	1.01009	1.02681	1.02157	1.01009
14	1.01472	1.01839	1.00997				1.03099	1.00559	1.00757	1.01721	1.02936	1.0086	0.996318	1.02499	1.0086
16	1.0179	1.02442	1.03541				1.01966	1.01273	1.02131	1.03808	1.02432	1.01085	1.06659	1.02879	1.01085
18	1.02588	1.0017	1.01412				1.02209	1.02715	1.02839	1.00315	1.00676	0.995201	1.00658	1.04057	0.995201
20	1.00721	1.00382	1.02952				1.00881	1.01207	1.00074	0.999447	1.01081	1.00121	1.05546	1.0319	1.00121
22	1.01164	1.01991	1.03226				1.03623	0.998907	0.999776	1.03349	1.01847	1.00776	1.05736	1.03166	1.00776
24	1.01372	1.02562	1.0017				1.01688	1.01175	1.01252	1.01478	1.05634	1.00575	0.973179	1.02618	1.00575
26	1.00732	1.00748	1.00986				1.01338	1.0159	0.992672	0.995947	1.00861	1.01789	0.999687	1.01201	1.01789
28	1.00655	1.00873	1.01642				0.992844	1.03041	0.9964	0.968757	1.02702	1.03042	1.00572	1.01311	1.03042
30	1.01487	1.00604	1.02227				1.00932	1.02473	1.01056	0.99912	1.01471	1.0043	1.0361	1.02641	1.0043
32	1.00675	1.01117	1.01252				1.02933	1.00999	0.980916	1.00972	1.01942	1.00438	1.01073	1.02244	1.00438
34	1.0083	1.01052	1.00441				1.0257	1.0088	0.990406	1.012	1.009	1.01056	0.980716	1.02194	1.01056
36	1.01908	1.00357	1.01368				1.06279	1.01335	0.98111	0.983197	1.02059	1.00692	1.03055	1.00358	1.00692
38	1.00754	1.02252	1.01811				1.01097	1.00444	1.00721	1.01262	1.03037	1.02458	0.999471	1.03027	1.02458
40	1.02345	1.0106	1.01799				1.00594	1.0245	1.03992	1.02067	0.986181	1.02494	1.0031	1.02592	1.02494
42	1.00554	1.00376	1.01346				1.00337	1.01176	1.0015	0.990792	0.998187	1.02229	1.0092	1.00889	1.02229
44	1.00451	1.00215	1.01222				1.01222	1.02223	0.979085	0.967618	1.03559	1.00324	1.03528	0.998136	1.00324
46	1.00096	0.995949	0.997407				1.00388	0.996905	1.00211	0.99522	0.997942	0.994685	0.969839	1.0277	0.994685
48	1.00167	1.00807	1.00344				0.988334	1.00369	1.01299	1.02138	1.00165	1.00118	1.00369	1.00546	1.00118
50	1.00872	1.00371	1.01469				1.0085	1.00558	1.01207	0.976443	1.02609	1.0086	1.02068	1.01478	1.0086
52	1.01249	0.992011	0.994266				1.03215	1.0037	1.00161	0.982018	1.00444	0.98957	0.984185	1.00904	0.98957
54	0.999907	1.00279	1.01345				0.987305	1.02401	0.988412	0.985269	1.02275	1.00036	1.03028	1.0097	1.00036
56	1.01368	1.01911	1.0105				0.99408	1.02734	1.01962	1.01468	1.02367	1.01898	1.00994	1.00259	1.01898
58	1.00568	1.00867	1.01051				1.01945	1.00884	0.988737	1.00455	1.00186	1.01959	1.00572	1.00622	1.01959
60	1.01161	1.0014	1.01448				1.01823	1.01002	1.00657	0.997794	1.00652	0.999883	1.03991	1.00366	0.999883
62	1.00782	0.999502	0.99694				1.01883	0.995062	1.00958	1.01073	1.00496	0.982814	1.01582	0.992186	0.982814
64	1.01208	1.00657	1.00245				1.00041	1.0053	1.03053	1.00332	1.00272	1.01368	0.987325	1.00634	1.01368
66	1.00813	1.00693	1.00737				1.01755	1.02395	0.982901	1.0133	1.01543	0.992061	1.00737	1.02268	0.992061
68	1.02089	0.9813	0.994606				1.01155	1.0131	1.03801	0.989911	1.00638	0.947607	1.01887	1.01734	0.947607
70	1.00792	1.00138	1.00442				1.01162	1.02087	0.991271	0.992357	1.01261	0.999176	1.01073	1.00334	0.999176
72	1.0085	1.0213	0.995487				1.00159	1.00791	1.01599	1.04516	1.00674	1.01201	0.991487	0.982968	1.01201
74	1.00443	1.01489	1.00502				1.02577	0.989016	0.998509	1.01491	1.01195	1.01781	0.985465	1.01177	1.01781
76	1.02139	0.994263	1.00021				1.00189	1.0383	1.02397	0.983966	1.0082	0.990623	1.00453	1.00547	0.990623
78	1.01035	0.994359	1.00328				1.01374	0.998232	1.01909	0.985196	0.98966	1.00822	0.987127	1.0145	1.00822
80	1.00578	1.01124	1.00909				0.993204	1.00967	1.01448	1.02621	1.01595	0.991554	1.03815	0.997582	0.991554
82	1.01752	1.01793	1.00861				1.01968	0.997112	1.03577	1.02948	1.0108	1.01353	1.01547	0.996834	1.01353
84	1.00774	0.999892	1.0071				1.01856	1.00104	1.00363	1.00348	1.00812	0.988066	1.02927	1.00398	0.988066
86	1.02218	1.00687	1.01022				1.01747	1.02618	1.02288	0.999793	1.01273	1.0081	0.997853	1.02469	1.0081
88	1.00388	1.01175	0.991317				1.00404	0.999777	1.00782	1.02306	1.01492	0.997261	0.989656	0.987035	0.997261
90	1.00393	1.01223	1.01776				1.00533	0.984669	1.02178	0.986406	1.02528	1.02501	1.01922	1.00906	1.02501
92	0.997074	0.99884	1.00015				0.987361	1.0112	0.99266	0.996364	1.01022	0.989937	1.01133	0.999181	0.989937
94	1.01845	0.997406	1.00064				1.03686	0.999156	1.01933	0.984406	1.00749	1.00032	1.0028	0.998801	1.00032
96	0.99779	1.00687	1.00866				1.01764	0.990873	0.98486	1.0081	1.00033	1.01219	1.01247	1.00133	1.01219
98	1.00852	1.02243	1.00456				0.995783	1.01899	1.0108	1.03486	1.01936	1.01306	0.994194	1.00644	1.01306
100	1.01198	0.996744	0.997481				0.994024	1.02415	1.01778	0.997054	1.00964	0.983532	1.01275	0.996162	0.983532
102	0.992691	1.00054	0.998113				0.966214	1.00797	1.00389	1.0135	1.00377	0.98434	0.993287	1.01671	0.98434
104	1.01224	1.00013	0.98856				1.00899	1.01127	1.01647	1.00642	1.00815	0.985839	0.98582	0.994022	0.985839
106	1.00706	1.01557	1.00236				0.987121	1.01172	1.02235	1.01264	1.01482	1.01926	0.979339	1.00849	1.01926
108	1.01954	0.996106	1.00045				1.04347	1.01519	0.99996	0.992946	0.999505	0.995866	1.00648	0.99901	0.995866
110	1.00591	0.998561	1.015				1.03044	0.99432	0.992982	1.00281	0.989504	1.00337	1.04165	0.999987	1.00337
112	1.00948	1.00491	0.993287				1.00142	1.01643	1.01058	1.00606	1.00855	1.0001	0.969051	1.01071	1.0001
114	1.01161	0.986453	1.00516				1.0152	0.992505	1.02711	0.992444	0.984244	0.982671	1.02105	1.01175	0.982671
116	0.999132	1.00124	0.98879				1.00129	0.998656	0.99745	1.01702	1.00135	0.985346	0.980311	1.00071	0.985346
118	1.00468	1.01595	1.00335				1.014	1.01361	0.986446	1.01046	1.01797	1.0194	0.990204	1.00044	1.0194
120	1.02176	1.00918	1.00922				1.05449	1.00906	1.00172	1.0193	1.01223	0.995997	1.02048	1.01118	0.995997
122	1.0037	1.0042	0.999468				1.00129	0.99795	1.01187	1.0079	1.00575	0.998933	1.00386	0.99561	0.998933
124	1.01107	1.00288	0.993687				1.01528	0.997148	1.02078	1.01059	1.00253	0.995525	1.00944	0.976091	0.995525
126	1.009	1.01115	1.00084				0.963651	1.01436	1.04899	0.99903	1.01085	1.02356	0.992224	0.986744	1.02356
128	0.9978	0.994067	0.980201				1.02126	1.03031	0.941831	0.995928	1.004	0.982275	0.973123	0.985206	0.982275
130	1.00595	1.02076	0.989989				1.00635	1.01584	0.995665	1.03671	1.03786	0.987714	0.989929	0.992323	0.987714
132	0.991681	0.998011	1.00713				1.00626	0.996317	0.972468	1.01977	1.00026	0.974008	1.04361	1.00375	0.974008
134	0.985009	1.00282	1.00322				0.991385	0.991427	0.972215	1.03088	0.991578	0.985995	1.01814	1.00554	0.985995
136	1.01778	0.981544	0.998382				1.01671	1.01904	1.01759	0.988286	0.979412	0.976935	1.00636	1.01185	0.976935
138	1.00796	0.998284	1.00613				1.0226	1.01079	0.990495	0.992804	1.01231	0.989738	1.02652	1.00213	0.989738
140	0.996597	1.01249	0.996036				0.991793	0.989317	1.00868	1.03621	0.998731	1.00252	0.972868	1.01272	1.00252
142	1.00572	0.998989	1.00317				0.992245	1.00482	1.02011	0.975951	1.00081	1.0202	0.981726	1.00759	1.0202
144	0.977703	1.00214	0.999765				0.968515	0.982922	0.981672	0.99166	1.00435	1.0104	0.985043	1.00385	1.0104
146	1.00271	1.00636	1.01036				0.993023	1.00526	1.00984	0.992018	1.01083	1.01623	1.00682	1.00804	1.01623
148	0.996788	1.00835	1.00697				0.96566	0.996164	1.02854	0.97708	1.01811	1.02986	0.979395	1.01166	1.02986
150	1.00185	1.00078	0.998339				1.0068	1.01141	0.987335	0.989629	1.00724	1.00546	1.00186	0.987701	1.00546
152	1.00218	1.00595	0.99671				0.983446	1.00049	1.0226	1.02619	1.00729	0.984357	1.00213	1.00364	0.984357
154	1.00457	1.00341	0.995241				0.995596	1.01653	1.00159	1.01761	0.991433	1.0012	0.99929	0.985237	1.0012
156	0.998732	1.00241	0.997585				0.98974	1.01339	0.993071	1.01879	0.995065	0.99339	0.993253	1.00611	0.99339
158	0.990812	0.992259	0.985625				0.969821	1.00796	0.994655	1.00349	0.9966	0.976684	0.965049	1.01514	0.976684
160	1.01268	0.992085	1.00244				1.00021	1.00604	1.0318	1.00219	0.978946	0.995116	1.01268	0.999536	0.995116
162	0.996214	0.987679	1.00121				1.00097	0.988677	0.998998	0.966097	0.994416	1.00253	0.999571	1.00153	1.00253
164	0.993231	1.00221	0.985278				1.00579	0.998493	0.975404	1.00495	1.00917	0.992512	0.962553	1.00077	0.992512
166	1.00358	0.993729	1.01419				1.02243	0.985255	1.00305	0.971503	0.996321	1.01336	1.00435	1.02485	1.01336
168	1.0035	0.995808	0.99166				1.01403	1.00132	0.995158	1.00543	0.985097	0.9969	0.980869	0.997209	0.9969
170	1.00006	1.0026	0.990785				0.993217	0.995039	1.01192	1.02035	0.998166	0.989287	0.98596	0.997109	0.989287
172	1.00063	0.997772	1.00371				0.997573	1.00107	1.00324	0.99608	0.974917	1.02232	1.00304	0.985769	1.02232
174	1.00622	1.00706	0.984279				0.99813	1.00986	1.01068	1.01456	1.00976	0.996841	0.95752	0.998475	0.996841
176	1.00281	1.01216	1.01253				1.01261	0.977799	1.01802	0.973152	1.02485	1.03847	0.995886	1.00322	1.03847
178	1.00254	0.991485	0.974905				1.00937	0.979203	1.01906	0.991449	0.994921	0.988085	0.963402	0.973228	0.988085
180	0.994197	0.996274	0.995741				1.01066	0.99851	0.973424	1.00571	0.997447	0.985662	1.00391	0.997649	0.985662
182	0.988692	0.992756	0.991769				0.985843	0.981677	0.998554	0.997888	1.00445	0.975929	1.00103	0.998351	0.975929
184	1.00213	1.0033	0.990441				0.989477	1.00284	1.01406	1.01253	0.998749	0.998632	0.96756	1.00513	0.998632
186	0.995344	0.985329	0.977248				0.985705	0.992194	1.00813	1.00788	0.97216	0.975942	0.975255	0.980548	0.975942
188	0.994949	0.98378	0.993017				0.991687	1.00101	0.992154	0.969718	0.980042	1.00158	0.995977	0.981495	1.00158
190	0.999354	1.00201	0.987527				1.00343	1.00162	0.993014	1.00971	0.99226	1.00407	0.966802	0.991706	1.00407
192	0.982026	1.00224	1.00938				1.00159	0.963559	0.980929	0.991217	0.996826	1.01869	1.0038	1.00563	1.01869
194	0.992889	0.997675	0.982502				0.971053	1.01076	0.996852	0.997207	0.991141	1.00468	0.979872	0.962958	1.00468
196	0.995196	1.00848	1.0031				1.00041	1.00034	0.984837	0.997154	1.01058	1.0177	1.00625	0.985349	1.0177
198	0.996551	1.00787	1.00774				0.998265	0.990247	1.00114	1.00537	1.00069	1.01756	0.996707	1.00896	1.01756
200	0.998807	0.996709	0.988862				1.00839	0.993025	0.995004	0.976204	1.00986	1.00406	0.97528	0.987245	1.00406
202	1.00369	0.989566	1.0047				1.02486	0.99096	0.995255	0.973382	0.987081	1.00824	0.996862	1.00899	1.00824
204	0.996602	0.996486	1.00444				0.979543	0.99907	1.01119	0.990635	0.977764	1.02106	1.00025	0.99201	1.02106
206	0.985382	0.995824	1.003				0.984547	0.996387	0.975213	1.0016	0.989576	0.996296	1.01217	1.00054	0.996296
208	0.992116	1.0029	0.999364				0.998925	0.994449	0.982976	1.03052	0.989451	0.988715	1.01374	0.995637	0.988715
210	0.997196	1.01239	0.999149				0.952455	1.00938	1.02976	1.02003	1.00766	1.00949	0.992329	0.995632	1.00949
212	0.998887	0.996519	0.988601				0.993371	0.99304	1.01025	0.99925	0.992812	0.997494	0.988623	0.979685	0.997494
214	0.998732	0.991525	0.974661				0.972834	0.996873	1.02649	1.00971	0.992353	0.972514	0.97543	0.976037	0.972514
216	1.0027	0.98945	1.00638				0.989135	1.01224	1.00672	0.962776	1.00805	0.997529	1.00401	1.01761	0.997529
218	1.00281	1.00531	1.01568				1.00028	0.999091	1.00905	1.00825	0.994512	1.01316	1.04473	0.989145	1.01316
220	1.00192	1.00736	0.995654				0.999156	1.00728	0.999335	1.00851	0.998045	1.01551	0.9991	0.972354	1.01551
222	1.00446	1.00231	1.00604				1.01792	0.991008	1.00445	0.995661	0.99438	1.01689	0.997516	1.00371	1.01689
224	0.991712	0.984415	1.00691				0.99771	0.983449	0.993977	0.972109	0.976912	1.00422	1.01596	1.00056	1.00422
226	1.00176	0.997489	0.989545				0.992522	0.996198	1.01655	0.975471	1.01023	1.00677	0.97725	0.984619	1.00677
228	0.999742	0.995455	0.981041				0.983594	1.01387	1.00176	1.00993	0.995958	0.980474	0.979008	0.98364	0.980474
230	0.982786	1.0054	1.01437				0.965634	1.00402	0.978707	0.998365	0.999467	1.01835	1.03209	0.992676	1.01835
232	1.00233	1.0012	0.998046				1.00515	1.0037	0.998142	1.00408	1.00426	0.995262	1.01461	0.984266	0.995262
234	0.991915	0.990982	0.996485				1.0171	0.989217	0.969433	0.981537	1.00177	0.989635	1.00059	0.999227	0.989635
236	0.988875	0.994713	0.990666				0.998614	0.981144	0.986868	1.01131	1.00033	0.972502	0.996702	1.00279	0.972502
238	1.00036	1.00696	1.00055				0.997219	0.997678	1.00619	0.985994	1.01031	1.02458	0.998461	0.978599	1.02458
240	1.00485	1.001	1.00089				0.998436	1.02667	0.989452	1.00273	0.992969	1.00729	1.00039	0.995004	1.00729
242	0.992846	1.01277	1.00782				1.00202	0.999141	0.977376	1.002	1.01925	1.01705	1.00795	0.99846	1.01705
244	0.987582	0.995881	1.00082				0.990833	0.98222	0.989692	0.987146	0.981241	1.01926	0.983821	0.999378	1.01926
246	0.989403	0.999156	0.993957				0.992301	0.980434	0.995475	1.02592	0.993341	0.978207	0.999034	1.00463	0.978207
248	0.994747	0.980852	0.986894				0.974387	1.00034	1.00951	0.99417	0.970452	0.977933	0.987871	0.994878	0.977933
250	1.01686	1.01356	1.00992				1.05535	0.991285	1.00394	1.02936	0.992132	1.01918	1.01394	0.996625	1.01918
252	1.00413	0.999171	0.999281				1.00036	0.982907	1.02911	0.99842	0.997298	1.00179	0.999017	0.997031	1.00179
254	0.991789	0.982458	0.986585				0.999296	0.993272	0.982801	0.98418	0.999014	0.964179	1.00812	0.987457	0.964179
256	1.00465	0.989371	0.989224				0.983624	1.00277	1.02757	1.00956	0.990995	0.967563	1.00274	0.997372	0.967563
258	0.988935	0.996254	0.995336				0.987474	0.996521	0.982811	1.00609	0.987516	0.995152	0.992204	0.998652	0.995152
260	0.994056	0.998018	0.993546				1.0108	0.966226	1.00514	1.0019	0.987845	1.00431	0.983797	0.992527	1.00431
262	1.00101	0.986889	1.00191				0.98945	1.00579	1.0078	0.992837	0.989172	0.978658	1.01706	1.01002	0.978658
264	1.00781	1.00703	0.988582				0.990068	1.01053	1.02282	1.01379	1.0079	0.99939	0.980952	0.985405	0.99939
266	0.982937	0.992836	0.994331				0.975542	0.999515	0.973753	0.99623	0.986632	0.995645	0.987261	1.00009	0.995645
268	0.99519	1.00908	1.01394				1.02306	0.973988	0.988524	0.986403	1.00628	1.03454	1.00679	1.00049	1.03454
270	0.985196	1.00397	0.988197				0.979048	0.998602	0.977936	1.00911	0.996086	1.00672	0.965548	0.992325	1.00672
272	1.00961	0.991318	0.982452				1.01117	0.998342	1.01933	0.975897	0.997911	1.00015	0.968213	0.978997	1.00015
274	0.992401	0.998605	1.00357				0.978916	1.00585	0.992437	0.970389	1.01652	1.0089	1.00977	0.992037	1.0089
276	0.984539	0.979057	0.974446				1.00741	0.989177	0.95703	0.986151	0.98379	0.967232	0.972721	0.983385	0.967232
278	0.982666	1.00431	0.992502				0.991417	0.984262	0.972318	0.998629	0.99872	1.01558	0.962024	0.999901	1.01558
280	0.997559	1.00177	0.998591				1.01185	1.00226	0.978569	0.997071	0.99585	1.01238	0.99756	0.985837	1.01238
282	0.991098	0.991404	1.00603				0.999272	0.993173	0.980848	0.976696	1.00218	0.995335	1.0168	1.00597	0.995335
284	0.970063	0.992062	0.988224				0.986771	0.970565	0.952853	0.983052	1.00398	0.989159	0.974211	1.0013	0.989159
286	0.984945	0.990017	1.00016				0.981001	0.987237	0.986598	1.00454	0.974679	0.99083	1.00394	1.00572	0.99083
288	1.00099	0.997928	1.00474				0.995314	0.994817	1.01282	0.983016	0.99546	1.01531	0.994915	1.004	1.01531
290	0.983665	0.995967	0.988956				0.992139	0.989513	0.969344	0.986148	0.99877	1.00298	0.980427	0.983458	1.00298
292	0.978356	0.998598	0.997993				0.982791	0.990672	0.961606	1.00247	0.997633	0.995687	1.00201	0.996288	0.995687
294	0.993617	0.979401	1.0024				1.01639	0.984209	0.980251	0.963723	0.980374	0.994106	1.00479	1.00832	0.994106
296	0.997442	1.02146	0.997714				1.02792	0.962526	1.00188	1.05323	1.01486	0.996289	0.997971	0.998882	0.996289
298	1.0012	0.99322	0.994215				0.981739	1.01771	1.00416	0.991077	0.989059	0.999523	0.986923	0.9962	0.999523
300	0.997308	0.987265	0.996045				0.984845	0.998833	1.00825	0.984207	0.989136	0.988453	1.00312	0.996562	0.988453
302	1.00348	0.994274	0.990425				0.984684	0.997444	1.02831	0.991106	0.985165	1.00655	0.978669	0.986056	1.00655
304	1.00249	0.995008	0.994147				0.997244	0.99806	1.01217	0.982439	0.98997	1.01261	0.966357	1.00347	1.01261
306	0.996377	0.991668	0.999658				1.01015	0.991681	0.987303	0.984437	0.997656	0.992911	1.00525	1.00082	0.992911
308	0.972576	0.984019	0.9948				0.957372	0.982486	0.97787	0.969402	0.98621	0.996445	0.985572	1.00238	0.996445
310	1.0058	1.00388	0.99527				0.998304	1.00355	1.01554	1.00974	1.01032	0.991572	0.991681	1.00256	0.991572
312	1.00077	1.00907	0.992046				0.990847	0.990873	1.02059	1.02162	0.989265	1.01634	0.967573	0.992231	1.01634
314	0.985853	0.993437	1.00785				0.971145	0.993606	0.992808	0.973711	0.981828	1.02477	1.00883	0.989941	1.02477
316	1.01023	0.982544	1.00103				1.02973	1.002	0.998966	0.970406	0.994023	0.983204	1.01286	1.00703	0.983204
318	0.995672	0.988632	0.996325				0.994295	0.984699	1.00802	0.976579	1.01202	0.977297	1.00941	1.00226	0.977297
320	0.984089	0.982959	0.995541				0.989025	0.997978	0.965265	0.997185	0.961201	0.990491	1.01406	0.982075	0.990491
322	0.994419	0.979391	0.99711				0.993811	0.992903	0.996543	0.973808	0.974343	0.990022	0.989805	1.0115	0.990022
324	0.97859	1.00252	0.988125				0.984715	0.983191	0.967862	1.00114	0.999127	1.00731	0.961887	0.995179	1.00731
326	0.989417	0.995675	0.999793				0.987127	0.991434	0.989691	0.96542	1.0064	1.0152	0.990119	0.994055	1.0152
328	0.992262	0.984145	0.98997				1.00321	0.977696	0.995875	0.968607	0.994784	0.989045	0.988407	0.992457	0.989045
330	0.998566	0.991301	0.994267				0.994565	0.996759	1.00437	1.0281	0.966094	0.979707	0.996601	1.00649	0.979707
332	0.990688	0.999633	1.00776				0.970717	0.996162	1.00518	1.01512	0.970178	1.0136	1.00596	1.00372	1.0136
334	0.997939	0.997448	0.982756				0.991723	0.998385	1.00371	1.01113	1.0033	0.977918	0.983428	0.986923	0.977918
336	0.996585	0.99281	1.00591				0.97069	1.01447	1.0046	0.982333	0.998134	0.997963	1.01782	1.00195	0.997963
338	0.991049	0.985784	0.995406				0.966593	1.00071	1.00584	1.00217	0.975948	0.979233	1.00479	1.0022	0.979233
340	0.982762	0.992363	0.981839				1.00396	0.97126	0.973069	1.02096	0.992461	0.963667	0.989032	0.992819	0.963667
342	0.991193	1.01425	0.994768				0.996298	0.986193	0.991089	1.02063	1.01035	1.01178	0.998145	0.974383	1.01178
344	0.9988	0.983403	0.983808				1.00788	0.991749	0.996768	0.983729	0.991809	0.974671	0.982134	0.994619	0.974671
346	0.992365	0.997897	1.00453				0.97729	1.00676	0.993039	0.988348	0.984984	1.02036	1.00177	0.991454	1.02036
348	1.00463	0.99474	0.995187				1.00859	1.00789	0.997419	0.976261	1.0043	1.00366	0.984853	0.997047	1.00366
350	0.999419	1.00232	1.00152				0.988727	0.986826	1.0227	1.02988	0.985784	0.991305	1.00088	1.01238	0.991305
352	0.975755	0.984389	0.987268				0.963835	0.986789	0.976641	0.967609	0.995839	0.989719	0.999827	0.97226	0.989719
354	0.992695	0.994768	0.999334				0.978572	1.00833	0.991182	0.993999	0.981796	1.00851	1.00015	0.989349	1.00851
356	0.978978	0.988224	0.99492				0.966396	0.999614	0.970923	0.995135	0.981159	0.988378	1.01381	0.982574	0.988378
358	0.994631	0.990026	1.01907				1.01218	0.991115	0.980599	0.984754	0.972706	1.01262	1.04011	1.00448	1.01262
360	0.996116	0.98664	0.998287				1.00646	0.989577	0.992307	0.968676	0.986398	1.00485	1.00741	0.982602	1.00485
362	0.998462	0.993234	0.987403				1.00633	0.992815	0.996243	1.00091	0.983057	0.995737	0.988538	0.977935	0.995737
364	0.988929	0.98413	0.989115				0.97875	0.992315	0.995723	0.990778	0.975239	0.986372	0.974615	1.00636	0.986372
366	1.00931	0.994052	0.984319				0.99711	1.00307	1.02775	1.02997	0.975985	0.976206	0.991137	0.985614	0.976206
368	0.988814	0.998427	1.00239				0.988737	0.974682	1.00302	1.01102	0.980115	1.00415	1.01785	0.985162	1.00415
370	0.991515	0.996767	0.998439				0.978994	1.0096	0.985947	1.00075	0.966943	1.02261	0.991743	0.980966	1.02261
372	0.988238	1.00491	0.992487				0.960557	0.99468	1.00948	1.01044	1.00409	1.0002	0.989296	0.987962	1.0002
374	0.981629	0.993419	0.993431				0.983284	0.984476	0.977128	0.985486	0.996961	0.997811	0.990965	0.991518	0.997811
376	0.972588	0.998304	1.00977				0.955979	0.984578	0.977207	0.988089	0.99395	1.01287	1.0246	0.991829	1.01287
378	0.999934	0.989902	0.995639				1.02819	0.975991	0.995625	0.97604	0.997841	0.995823	1.00197	0.989125	0.995823
380	0.984085	0.985229	0.979922				0.990033	0.977966	0.984255	0.989054	0.979407	0.987225	0.972159	0.980384	0.987225
382	0.997133	1.00186	1.00495				0.995497	1.00238	0.993521	1.00711	0.972503	1.02597	0.987295	1.00158	1.02597
384	0.983588	1.00173	0.991783				0.958238	0.995488	0.997038	1.002	0.995738	1.00745	0.98424	0.98366	1.00745
386	0.984162	0.989656	0.995879				0.966837	1.0011	0.984545	1.00489	0.987967	0.976112	1.01149	1.00003	0.976112
388	0.994511	0.993133	0.987402				0.984045	1.00259	0.9969	1.03885	0.996917	0.943634	1.02958	0.988991	0.943634
390	0.994919	0.996209	0.984073				0.979268	1.00051	1.00498	0.983257	1.01077	0.994601	0.967039	0.990577	0.994601
392	1.01329	0.984766	0.985001				1.03495	0.989674	1.01526	0.983132	0.993643	0.977522	0.995172	0.982308	0.977522
394	0.982891	0.983478	0.990574				1.00749	0.977945	0.963237	0.983953	0.977016	0.989467	0.990575	0.991681	0.989467
396	1.01527	0.998612	1.0174				1.05068	0.983094	1.01204	0.974365	0.985586	1.03588	1.03329	0.983027	1.03588
398	0.996428	1.00119	1.00918					0.989988	1.00287	1.02828	0.988965	0.98634	1.06007	0.981133	0.98634
400	1.05047	0.990908	#DIV/0!				1.22381	0.963057	0.964545		0.990908
402	1.1173	1.05078	1.00302				1.33868	1.00488	1.00834	1.11416	0.98741		1.00302
404	1.11702	1.03096	1.04551				1.34482	0.985307	1.02094	1.11629	0.976487	1.0001	1.01474	1.12169	1.0001
406	1.12126	1.03562	1.06574				1.33318	0.978114	1.05249	1.12866	0.987995	0.990218	1.0821	1.12489	0.990218
408	1.11515	1.03172	1.0464				1.33284	0.996108	1.01651	1.13555	0.97605	0.983544	1.04714	1.1085	0.983544
410	1.09656	0.994806	1.07778				1.30751	0.983114	0.999058		0.976228	1.01338	1.09089	1.12905	1.01338
412	1.0088	1.06991	1.0792					1.01785	0.999753	1.17491	0.99646	1.03836	1.12282	1.07643	1.03836
414	1.19265	1.00356	1.05474				1.4953	1.04229	1.04034		0.969308	1.03781	1.07167		1.03781
416	1.07149	1.09566	1.0942					1.06501	1.07797	1.24038	1.00532	1.04128	1.07844	1.16289	1.04128
418	1.11292	1.06775	1.09124					1.12939	1.09645		1.10885	1.02666	1.07877	1.16829	1.02666
420	1.11686	1.06002	1.09252					1.11547	1.11824	1.09668	1.05461	1.02876	1.07423	1.17456	1.02876
422	1.23588	1.04893	1.09749				1.39255	1.15108	1.16401	1.12184	1.01418	1.01078	1.09891	1.18279	1.01078
424	1.30232	1.05661	1.11378				1.39977	1.20487		1.11049	1.01615	1.0432	1.09999	1.19816	1.0432
426	1.40864	1.0633	1.11893				1.40864			1.11501	1.02991	1.04497	1.113	1.19881	1.04497
428	1.29645	1.07055	1.11493				1.46654	1.27411	1.14869	1.13498	1.03328	1.04337	1.07896	1.22245	1.04337
430	1.29548	1.07882	1.1395				1.46407	1.25013	1.17225	1.13235	1.02923	1.07489	1.117	1.22662	1.07489
432	1.29345	1.06062	1.13724				1.4783	1.21819	1.18385	1.11279	1.03405	1.03503	1.13608	1.24059	1.03503
434	1.35583	1.08815	1.18665				1.52776		1.1839	1.1104	1.0659		1.13045	1.24284
436	1.31569	1.07115	1.11838				1.54638	1.22661	1.17409	1.15561	1.041	1.01684	1.11063	1.22767	1.01684
438	1.34068	1.09825	1.14309				1.58435	1.2611	1.17659	1.10962	1.14108	1.04406	1.13486	1.25036	1.04406
440	1.33508	1.1009	1.1614				1.57669	1.21936	1.20918	1.10706	1.11115	1.08448	1.13534	1.26439	1.08448
442	1.35747	1.10527	1.16143				1.56156	1.26712	1.24374	1.13503	1.10843	1.07234	1.14411	1.26784	1.07234
444	1.38443	1.10294	1.15751				1.62062	1.31287	1.21979	1.11413	1.12994	1.06474	1.14257	1.2652	1.06474
446	1.37227	1.1306	1.15899				1.59961	1.29615	1.22106	1.1537	1.17995	1.05815	1.15248	1.26635	1.05815
448	1.39298	1.11152	1.16241				1.6411	1.33375	1.2041	1.1464	1.12947	1.05868	1.15934	1.2692	1.05868
450	1.38666	1.10002	1.16257				1.62552	1.31411	1.22035	1.12423	1.11431	1.06152	1.15744	1.26875	1.06152
452	1.42015	1.12501	1.17791				1.64413	1.3644	1.25193	1.13848	1.13014	1.10641	1.11905	1.30825	1.10641
454	1.42092	1.11754	1.17043				1.64954	1.35292	1.2603	1.1336	1.11169	1.10732	1.13708	1.2669	1.10732
456	1.42588	1.1278	1.17322				1.65564	1.37122	1.25078	1.17239	1.14024	1.07076	1.15602	1.29287	1.07076
458	1.44477	1.13907	1.16947				1.69816	1.38833	1.24782	1.17336	1.17508	1.06875	1.1529	1.28676	1.06875
460	1.44319	1.13455	1.18131				1.65003	1.41344	1.26611	1.14955	1.17931	1.07479	1.15108	1.31806	1.07479
462	1.46367	1.13191	1.18849				1.69471	1.40226	1.29404	1.17006	1.16451	1.06116	1.19554	1.30876	1.06116
464	1.45906	1.12679	1.18808				1.70137	1.41615	1.25964	1.16802	1.17141	1.04093	1.19937	1.32394	1.04093
466	1.4572	1.13679	1.1785				1.65755	1.4318	1.28224	1.17229	1.198	1.04009	1.18528	1.31012	1.04009
468	1.45185	1.13221	1.1736				1.66562	1.43716	1.25276	1.15746	1.1926	1.04657	1.16515	1.30908	1.04657
470	1.46557	1.13071	1.1823				1.69133	1.43627	1.26911	1.16679	1.17181	1.05354	1.17672	1.31663	1.05354
472	1.47173	1.13755	1.18777				1.72626	1.42766	1.26126	1.15583	1.18209	1.07471	1.15084	1.33774	1.07471
474	1.48274	1.13685	1.19236				1.70428	1.4634	1.28055	1.17722	1.19186	1.04147	1.18182	1.3538	1.04147
476	1.47342	1.15817	1.21201				1.70582	1.45527	1.25916	1.19942	1.18941	1.08567	1.22333	1.32703	1.08567
478	1.48494	1.14741	1.18211				1.72454	1.46947	1.26081	1.17095	1.21714	1.05414	1.15819	1.33401	1.05414
480	1.50081	1.15423	1.19922				1.7399	1.49368	1.26884	1.18997	1.18554	1.08717	1.18882	1.32167	1.08717
482	1.49756	1.16839	1.20889				1.69288	1.49997	1.29983	1.21361	1.21557	1.07598	1.20032	1.35037	1.07598
484	1.51784	1.15286	1.21028				1.71179	1.51313	1.32861	1.18415	1.21687	1.05755	1.21183	1.36148	1.05755
486	1.48069	1.16762	1.22248				1.69179	1.49323	1.25704	1.19463	1.24175	1.06647	1.23022	1.37076	1.06647
488	1.50889	1.18144	1.21803				1.75026	1.50779	1.26861	1.22634	1.23466	1.0833	1.22188	1.34889	1.0833
490	1.50298	1.1633	1.22387				1.69295	1.52718	1.28881	1.20391	1.21624	1.06975	1.22795	1.37392	1.06975
492	1.53478	1.17941	1.21588				1.77944	1.52914	1.29576	1.21367	1.2587	1.06585	1.21625	1.36555	1.06585
494	1.51405	1.15268	1.22839				1.76585	1.51584	1.26045	1.15917	1.2148	1.08408	1.2315	1.36959	1.08408
496	1.5233	1.19154	1.22523				1.74087	1.53678	1.29224	1.23316	1.25982	1.08164	1.21144	1.38261	1.08164
498	1.53006	1.19309	1.21658				1.7506	1.54178	1.29779	1.24515	1.24754	1.08659	1.20046	1.3627	1.08659
500	1.5232	1.1862	1.2174				1.7454	1.53746	1.28673	1.21831	1.27082	1.06949	1.23404	1.34869	1.06949
502	1.52972	1.18514	1.23478				1.73957	1.56467	1.28493	1.21338	1.27649	1.06554	1.25166	1.38715	1.06554
504	1.53598	1.18771	1.21474				1.77797	1.55862	1.27135	1.25716	1.25625	1.04973	1.23813	1.35636	1.04973
506	1.53162	1.18019	1.23501				1.75032	1.57248	1.27206	1.20069	1.26347	1.07641	1.23666	1.39198	1.07641
508	1.56234	1.192	1.22763				1.7744	1.58037	1.33225	1.23923	1.28188	1.05488	1.25299	1.37501	1.05488
510	1.53558	1.20227	1.26128				1.75169	1.55932	1.29572	1.22499	1.27775	1.10407	1.26151	1.41828	1.10407
512	1.53966	1.19775	1.24374				1.74017	1.56068	1.31812	1.24784	1.26643	1.079	1.24482	1.4074	1.079
514	1.54797	1.21727	1.26694				1.77451	1.56927	1.30013	1.24804	1.28693	1.11684	1.28867	1.39533	1.11684
516	1.55556	1.20187	1.23227				1.7861	1.5851	1.29548	1.24406	1.29708	1.06446	1.25784	1.3745	1.06446
518	1.5541	1.2005	1.24724				1.78458	1.58123	1.2965	1.24491	1.29381	1.06277	1.27299	1.40597	1.06277
520	1.55649	1.21357	1.26691				1.77815	1.58575	1.30558	1.24938	1.30296	1.08837	1.26117	1.45117	1.08837
522	1.56472	1.21457	1.25258				1.81973	1.59498	1.27946	1.24337	1.29422	1.10613	1.259	1.39262	1.10613
524	1.55394	1.21578	1.24744				1.7951	1.57777	1.28896	1.28033	1.29965	1.06738	1.26465	1.41028	1.06738
526	1.55972	1.22851	1.25167				1.77737	1.59421	1.30756	1.28036	1.31957	1.0856	1.26606	1.40335	1.0856
528	1.57801	1.20835	1.26488				1.80206	1.61108	1.32089	1.26409	1.28215	1.07882	1.27513	1.44069	1.07882
530	1.56696	1.22186	1.25119				1.78585	1.58971	1.32532	1.2492	1.30697	1.1094	1.25496	1.38919	1.1094
532	1.56024	1.23376	1.24275				1.78702	1.60819	1.28552	1.25529	1.33693	1.10907	1.22107	1.39811	1.10907
534	1.55608	1.24466	1.28162				1.76812	1.58895	1.31117	1.30086	1.32634	1.10677	1.29751	1.44057	1.10677
536	1.56579	1.22461	1.27225				1.7756	1.60419	1.31758	1.26507	1.30208	1.10669	1.28868	1.42138	1.10669
538	1.55082	1.24022	1.26593				1.76779	1.59108	1.29358	1.27604	1.32586	1.11877	1.25083	1.4282	1.11877
540	1.55544	1.23056	1.25133				1.75965	1.61791	1.28877	1.26843	1.34107	1.08218	1.25824	1.41357	1.08218
542	1.56551	1.24007	1.28534				1.76808	1.62315	1.30531	1.28112	1.31177	1.12732	1.31485	1.41385	1.12732
544	1.56641	1.24643	1.27084				1.76275	1.62732	1.30915	1.30419	1.32134	1.11376	1.26479	1.43396	1.11376
546	1.55831	1.25692	1.28121				1.7856	1.60961	1.2797	1.3137	1.34095	1.11612	1.30206	1.42545	1.11612
548	1.56639	1.24409	1.28661				1.79339	1.6208	1.28499	1.29993	1.34751	1.08482	1.3464	1.42862	1.08482
550	1.57285	1.24955	1.27308				1.77874	1.61956	1.32026	1.28367	1.35203	1.11296	1.27516	1.43112	1.11296
552	1.59249	1.25894	1.28552				1.82647	1.63371	1.31729	1.28675	1.35917	1.13091	1.28387	1.44178	1.13091
554	1.55701	1.24784	1.303				1.77143	1.59332	1.30627	1.28886	1.34688	1.10777	1.33385	1.46739	1.10777
556	1.56897	1.23615	1.2802				1.77245	1.60552	1.32893	1.27925	1.32763	1.10155	1.28006	1.45901	1.10155
558	1.55693	1.25512	1.27617				1.74262	1.62371	1.30445	1.3108	1.35619	1.09836	1.29683	1.43334	1.09836
560	1.58345	1.24164	1.28358				1.79034	1.63511	1.32489	1.28855	1.34433	1.09205	1.30732	1.45138	1.09205
562	1.56573	1.25976	1.30063				1.75605	1.64448	1.29665	1.31917	1.353	1.1071	1.33844	1.45634	1.1071
564	1.5618	1.26196	1.29411				1.77739	1.60313	1.30489	1.29772	1.35787	1.13029	1.31496	1.43708	1.13029
566	1.57556	1.25381	1.27365				1.81829	1.64576	1.26263	1.31585	1.3539	1.09167	1.28268	1.4466	1.09167
568	1.57882	1.25007	1.28946				1.7872	1.64098	1.30829	1.30212	1.37013	1.07795	1.32453	1.46591	1.07795
570	1.56143	1.26999	1.29629				1.76261	1.63188	1.28981	1.31074	1.36676	1.13247	1.30669	1.44972	1.13247
572	1.5683	1.26096	1.2899				1.75771	1.61701	1.33017	1.31954	1.3705	1.09284	1.32471	1.45215	1.09284
574	1.56432	1.26248	1.31117				1.76374	1.60584	1.32337	1.29913	1.35341	1.13489	1.35531	1.44331	1.13489
576	1.56386	1.26227	1.29343				1.75008	1.64433	1.29718	1.28775	1.38499	1.11407	1.32165	1.44456	1.11407
578	1.56001	1.26655	1.30231				1.74778	1.64685	1.2854	1.30703	1.38473	1.10787	1.335	1.46406	1.10787
580	1.57001	1.27039	1.30474				1.78858	1.63182	1.28963	1.32065	1.37569	1.11482	1.34238	1.45703	1.11482
582	1.57359	1.26736	1.31914				1.76466	1.6323	1.32381	1.29407	1.38516	1.12284	1.36444	1.47014	1.12284
584	1.56713	1.26736	1.29969				1.77582	1.62942	1.29616	1.31533	1.36122	1.12553	1.31197	1.46157	1.12553
586	1.56147	1.26813	1.30396				1.74437	1.63941	1.30062	1.29815	1.37697	1.12928	1.33789	1.44472	1.12928
588	1.56342	1.28101	1.28586				1.72163	1.66259	1.30605	1.35333	1.3803	1.10938	1.30152	1.44667	1.10938
590	1.54862	1.28203	1.31193				1.71276	1.62878	1.30433	1.32976	1.39212	1.1242	1.32986	1.48172	1.1242
592	1.57923	1.28472	1.30775				1.81007	1.62808	1.29955	1.34531	1.38266	1.12619	1.32113	1.47594	1.12619
594	1.56168	1.2673	1.3132				1.76485	1.62008	1.30011	1.30714	1.39927	1.09549	1.35966	1.48445	1.09549
596	1.5571	1.27009	1.29562				1.74422	1.64603	1.28105	1.32063	1.40675	1.08288	1.33073	1.47325	1.08288
598	1.54439	1.27222	1.31029				1.75116	1.64267	1.23935	1.32718	1.38679	1.10268	1.34685	1.48135	1.10268
600	1.56891	1.26505	1.30478				1.74554	1.65901	1.30217	1.32348	1.3836	1.08806	1.35655	1.46973	1.08806
602	1.57538	1.28699	1.3156				1.80261	1.61775	1.30579	1.33537	1.40357	1.12203	1.34493	1.47984	1.12203
604	1.57557	1.27928	1.30089				1.77781	1.65838	1.2905	1.34	1.38445	1.11339	1.30787	1.48141	1.11339
606	1.56676	1.28196	1.32981				1.76862	1.65186	1.27981	1.31733	1.39198	1.13656	1.3629	1.48997	1.13656
608	1.57219	1.28748	1.30074				1.75764	1.65434	1.30459	1.34948	1.39788	1.11508	1.33501	1.45214	1.11508
610	1.57227	1.29589	1.30214				1.74844	1.65991	1.30846	1.39597	1.38555	1.10614	1.34714	1.45315	1.10614
612	1.56168	1.28995	1.31417				1.72604	1.6532	1.30582	1.34358	1.39962	1.12666	1.33159	1.48426	1.12666
614	1.56067	1.29694	1.32176				1.75308	1.6412	1.28773	1.36376	1.42102	1.10604	1.38212	1.47711	1.10604
616	1.58013	1.27411	1.31806				1.77427	1.65669	1.30942	1.29423	1.3749	1.15321	1.34034	1.46064	1.15321
618	1.58881	1.30169	1.33408				1.77206	1.64768	1.3467	1.35456	1.41365	1.13687	1.35726	1.50809	1.13687
620	1.55798	1.27733	1.3036				1.71262	1.64572	1.31562	1.32255	1.40903	1.10041	1.33302	1.47738	1.10041
622	1.5638	1.29041	1.32082				1.71547	1.64531	1.33062	1.35327	1.4209	1.09708	1.37041	1.49496	1.09708
624	1.58112	1.30578	1.3311				1.80364	1.66748	1.27224	1.36187	1.4191	1.13637	1.36078	1.49615	1.13637
626	1.57298	1.28934	1.32642				1.75021	1.65803	1.31072	1.34179	1.4071	1.11914	1.37101	1.48911	1.11914
628	1.56724	1.3061	1.32503				1.76854	1.66858	1.26458	1.36949	1.40665	1.14216	1.34564	1.48728	1.14216
630	1.58196	1.31218	1.32062				1.76111	1.65041	1.33438	1.38341	1.41994	1.13317	1.36621	1.46248	1.13317
632	1.55215	1.29107	1.32132				1.72077	1.66091	1.27477	1.32214	1.44036	1.1107	1.37004	1.48323	1.1107
634	1.5522	1.29988	1.33615				1.73208	1.6411	1.28341	1.35225	1.42446	1.12292	1.40765	1.47789	1.12292
636	1.56887	1.31152	1.33586				1.76057	1.65706	1.28899	1.36305	1.42822	1.14329	1.38714	1.47714	1.14329
638	1.5692	1.29785	1.33279				1.76035	1.65127	1.29597	1.33787	1.41604	1.13963	1.37243	1.48631	1.13963
640	1.55819	1.32282	1.33183				1.7678	1.63824	1.26852	1.38746	1.44266	1.13834	1.36532	1.49184	1.13834
642	1.56539	1.26712	1.32165				1.76677	1.65096	1.27845	1.30284	1.40274	1.0958	1.36537	1.50378	1.0958
644	1.54828	1.29383	1.32327				1.71697	1.64048	1.28739	1.33641	1.4318	1.11328	1.37238	1.48414	1.11328
646	1.54359	1.31655	1.33965				1.71199	1.63573	1.28305	1.39503	1.41777	1.13685	1.38422	1.49789	1.13685
648	1.56419	1.32724	1.34957				1.72326	1.66557	1.30374	1.39586	1.44407	1.1418	1.40604	1.50086	1.1418
650	1.56589	1.29733	1.31029				1.73003	1.67178	1.29586	1.35311	1.45073	1.08816	1.36221	1.4805	1.08816
652	1.54937	1.2975	1.34061				1.74218	1.62132	1.2846	1.35566	1.39503	1.14182	1.40117	1.47884	1.14182
654	1.55654	1.31769	1.34379				1.74224	1.64395	1.28344	1.39885	1.4319	1.12233	1.39459	1.51446	1.12233
656	1.56537	1.29821	1.3197				1.75255	1.64417	1.2994	1.35166	1.42518	1.11778	1.33504	1.50629	1.11778
658	1.56674	1.32256	1.35764				1.7168	1.67995	1.30347	1.37847	1.43287	1.15635	1.42948	1.48709	1.15635
660	1.556	1.31788	1.33103				1.73251	1.65462	1.28087	1.36992	1.45652	1.12721	1.36196	1.50392	1.12721
662	1.57723	1.31037	1.33505				1.758	1.6737	1.29999	1.37787	1.43157	1.12166	1.40685	1.47664	1.12166
664	1.56017	1.30805	1.32723				1.75493	1.6559	1.26968	1.35168	1.43848	1.13399	1.37899	1.46872	1.13399
666	1.57054	1.34059	1.35769				1.74103	1.66663	1.30397	1.38394	1.46524	1.17258	1.39799	1.50251	1.17258
668	1.57111	1.29646	1.33544				1.76675	1.65001	1.29658	1.33518	1.42798	1.12623	1.39955	1.48054	1.12623
670	1.54612	1.29398	1.35591				1.71218	1.63984	1.28633	1.34102	1.41426	1.12666	1.4311	1.50997	1.12666
672	1.55783	1.3329	1.34901				1.75145	1.62675	1.2953	1.39973	1.44632	1.15267	1.39666	1.49771	1.15267
674	1.56729	1.32688	1.3421				1.76194	1.66477	1.27517	1.38672	1.44157	1.15237	1.38859	1.48536	1.15237
676	1.57871	1.30853	1.34211				1.79177	1.65102	1.29336	1.3384	1.43272	1.15446	1.37448	1.49739	1.15446
678	1.57926	1.3221	1.34379				1.79617	1.65094	1.29066	1.38005	1.45938	1.12687	1.41053	1.49396	1.12687
680	1.5803	1.32463	1.34784				1.7686	1.68299	1.28929	1.37711	1.44311	1.15367	1.40112	1.48872	1.15367
682	1.56088	1.33975	1.35528				1.74885	1.634	1.29979	1.38109	1.46288	1.17527	1.38838	1.5022	1.17527
684	1.55699	1.32827	1.35771				1.75924	1.64125	1.27048	1.36274	1.47017	1.1519	1.41982	1.50141	1.1519
686	1.57974	1.32017	1.34156				1.77527	1.66959	1.29435	1.34487	1.46009	1.15556	1.39882	1.4703	1.15556
688	1.56679	1.32694	1.35396				1.74111	1.64822	1.31104	1.37354	1.45688	1.15042	1.41454	1.49692	1.15042
690	1.57888	1.32627	1.3417				1.76327	1.6764	1.29696	1.37911	1.4414	1.1583	1.36961	1.49719	1.1583
692	1.56096	1.33203	1.36516				1.7409	1.63136	1.31062	1.38233	1.44592	1.16783	1.43981	1.48782	1.16783
694	1.55744	1.33027	1.36146				1.76492	1.64583	1.26159	1.36032	1.44448	1.18601	1.39352	1.50485	1.18601
696	1.57406	1.31216	1.34442				1.76295	1.6751	1.28414	1.35239	1.45381	1.13027	1.40522	1.49776	1.13027
698	1.56625	1.34361	1.37172				1.75248	1.65315	1.29313	1.40755	1.434	1.18929	1.43137	1.4945	1.18929
700	1.56289	1.34543	1.36362				1.73813	1.6783	1.27225	1.397	1.46456	1.17474	1.42223	1.49389	1.17474
702	1.57119	1.34719	1.36464				1.75866	1.65229	1.30263	1.40769	1.45534	1.17853	1.40592	1.50946	1.17853
704	1.56128	1.33089	1.34928				1.74376	1.64341	1.29669	1.42342	1.43085	1.13841	1.40973	1.4997	1.13841
706	1.57419	1.34102	1.37556				1.77035	1.662	1.29024	1.36865	1.46797	1.18642	1.42909	1.51117	1.18642
708	1.56192	1.33193	1.35478				1.75447	1.64078	1.29052	1.38711	1.45282	1.15586	1.43595	1.47254	1.15586
710	1.5634	1.32026	1.34456				1.7645	1.6639	1.26179	1.37153	1.44331	1.14593	1.40244	1.4853	1.14593
712	1.56966	1.3265	1.34606				1.75483	1.6717	1.28245	1.38167	1.46299	1.13484	1.40491	1.49844	1.13484
714	1.56059	1.3347	1.34521				1.74774	1.65196	1.28207	1.38631	1.47435	1.14343	1.42139	1.47081	1.14343
716	1.56071	1.32993	1.34055				1.73837	1.63039	1.31336	1.38799	1.4735	1.12829	1.41723	1.47614	1.12829
718	1.55238	1.32363	1.36111				1.72674	1.64373	1.28667	1.39531	1.44845	1.12715	1.44024	1.51595	1.12715
720	1.56486	1.33498	1.34602				1.77279	1.65555	1.26623	1.38978	1.46092	1.15423	1.40073	1.48309	1.15423
722	1.55563	1.33678	1.36184				1.72798	1.66222	1.27668	1.36452	1.47403	1.17179	1.41103	1.50271	1.17179
724	1.54824	1.33574	1.36104				1.73966	1.64849	1.25656	1.39333	1.44582	1.16806	1.42467	1.4904	1.16806
726	1.57615	1.34404	1.36164				1.77203	1.65847	1.29797	1.41082	1.45283	1.16846	1.4232	1.49327	1.16846
728	1.57806	1.3515	1.37712				1.74414	1.67436	1.31567	1.39172	1.48375	1.17903	1.44166	1.51066	1.17903
730	1.54092	1.33952	1.36614				1.72461	1.62779	1.27037	1.40931	1.45264	1.15661	1.43991	1.50191	1.15661
732	1.56102	1.35362	1.3692				1.75151	1.65574	1.27582	1.43893	1.44636	1.17557	1.42125	1.51079	1.17557
734	1.55295	1.34132	1.34906				1.71769	1.6447	1.29646	1.39675	1.46985	1.15735	1.37537	1.51447	1.15735
736	1.56406	1.33999	1.37067				1.7704	1.63062	1.29115	1.37367	1.47181	1.17449	1.46445	1.47307	1.17449
738	1.55858	1.32921	1.34895				1.73591	1.64452	1.29531	1.38565	1.4554	1.14659	1.42363	1.47662	1.14659
740	1.56914	1.3405	1.35442				1.73853	1.66035	1.30853	1.39395	1.47693	1.15064	1.42355	1.48907	1.15064
742	1.55604	1.33857	1.36114				1.70848	1.66964	1.28999	1.41523	1.44356	1.15694	1.39832	1.52817	1.15694
744	1.57654	1.34611	1.37143				1.77199	1.65021	1.30742	1.40087	1.48654	1.15093	1.45546	1.50789	1.15093
746	1.54234	1.35301	1.35764				1.71688	1.6357	1.27443	1.41502	1.47628	1.16772	1.39978	1.50542	1.16772
748	1.56766	1.35931	1.36362				1.79069	1.66552	1.24678	1.41772	1.47678	1.18342	1.40237	1.50507	1.18342
750	1.5475	1.33292	1.36751				1.71744	1.6131	1.31195	1.39523	1.44436	1.15918	1.42824	1.51512	1.15918
752	1.5363	1.36058	1.36675				1.69957	1.62739	1.28195	1.42683	1.47973	1.17519	1.43466	1.49038	1.17519
754	1.53507	1.34871	1.33914				1.70818	1.61822	1.27882	1.45227	1.45196	1.1419	1.39796	1.47755	1.1419
756	1.55121	1.35269	1.3635				1.74843	1.64792	1.25728	1.40728	1.47204	1.17874	1.41537	1.49638	1.17874
758	1.5564	1.34785	1.34936				1.74602	1.64844	1.27473	1.40428	1.46074	1.17854	1.37776	1.49179	1.17854
760	1.55589	1.34257	1.36843				1.75571	1.62525	1.2867	1.40625	1.4692	1.15225	1.44423	1.50881	1.15225
762	1.57811	1.33563	1.36113				1.75316	1.65541	1.32577	1.37426	1.45335	1.17928	1.41189	1.4922	1.17928
764	1.5477	1.34713	1.34633				1.7268	1.64602	1.27028	1.39328	1.50046	1.14765	1.40774	1.48359	1.14765
766	1.55122	1.34792	1.36576				1.73379	1.62512	1.29476	1.40004	1.48312	1.16061	1.43852	1.49814	1.16061
768	1.5575	1.3556	1.38269				1.73088	1.63916	1.30247	1.42182	1.46642	1.17857	1.4403	1.52921	1.17857
770	1.55585	1.34374	1.36691				1.70181	1.63838	1.32737	1.41387	1.46684	1.1505	1.43381	1.51643	1.1505
772	1.5551	1.33027	1.3657				1.74049	1.65588	1.26892	1.39766	1.46239	1.13076	1.46025	1.50608	1.13076
774	1.55489	1.35403	1.36707				1.72344	1.6495	1.29173	1.41765	1.48276	1.16167	1.43308	1.50647	1.16167
776	1.57759	1.35984	1.35683				1.7795	1.65317	1.30011	1.44103	1.47234	1.16616	1.40283	1.50149	1.16616
778	1.55811	1.36505	1.37342				1.72379	1.65521	1.29533	1.43784	1.47616	1.18114	1.44134	1.49777	1.18114
780	1.56214	1.37651	1.37207				1.75751	1.65689	1.272	1.44611	1.47799	1.20543	1.42157	1.4892	1.20543
782	1.53759	1.35225	1.34955				1.71639	1.62701	1.26939	1.413	1.48445	1.1593	1.41686	1.47249	1.1593
784	1.572	1.35178	1.3582				1.74642	1.6531	1.31646	1.4247	1.46549	1.16514	1.42761	1.48186	1.16514
786	1.56516	1.35811	1.3623				1.74975	1.63987	1.30586	1.42603	1.48385	1.16444	1.42704	1.49542	1.16444
788	1.56026	1.34339	1.36227				1.74135	1.63542	1.30402	1.41708	1.47677	1.13632	1.47151	1.47897	1.13632
790	1.57135	1.35078	1.36091				1.75704	1.65067	1.30634	1.4091	1.48891	1.15433	1.45706	1.47133	1.15433
792	1.55496	1.35015	1.36696				1.70976	1.66853	1.28658	1.40653	1.4877	1.15623	1.43944	1.50522	1.15623
794	1.54134	1.3426	1.36059				1.69605	1.64378	1.28418	1.39423	1.4637	1.16987	1.42624	1.48564	1.16987
796	1.54831	1.35488	1.3714				1.7487	1.63483	1.26138	1.4021	1.49016	1.17239	1.45781	1.484	1.17239
798	1.55717	1.35965	1.35874				1.74616	1.62214	1.30321	1.42546	1.49102	1.16246	1.43402	1.47974	1.16246
800	1.55005	1.36071	1.38463				1.74079	1.62787	1.28148	1.41627	1.47182	1.19405	1.4576	1.50224	1.19405
802	1.54527	1.33531	1.36291				1.73669	1.63018	1.26894	1.37999	1.4809	1.14503	1.44347	1.50022	1.14503
804	1.53845	1.36321	1.37852				1.71606	1.64665	1.25264	1.44795	1.46548	1.17621	1.46381	1.49555	1.17621
806	1.56104	1.34569	1.36405				1.73457	1.66137	1.28718	1.42335	1.47039	1.14333	1.4517	1.49712	1.14333
808	1.57052	1.35405	1.36663				1.78151	1.65711	1.27296	1.41176	1.48144	1.16894	1.43521	1.49575	1.16894
810	1.56046	1.35297	1.35291				1.77926	1.62981	1.27229	1.43678	1.4809	1.14123	1.44715	1.47033	1.14123
812	1.54223	1.35811	1.35805				1.74469	1.62299	1.259	1.4054	1.48758	1.18136	1.40541	1.48737	1.18136
814	1.55568	1.33225	1.35755				1.76748	1.61732	1.28223	1.3654	1.4896	1.14176	1.44822	1.48266	1.14176
816	1.54404	1.36372	1.35899				1.73553	1.6146	1.28199	1.3967	1.50122	1.19323	1.40457	1.47919	1.19323
818	1.54819	1.34802	1.35663				1.71818	1.63537	1.29103	1.41874	1.47243	1.15288	1.44553	1.47149	1.15288
820	1.55224	1.33875	1.34951				1.71667	1.65675	1.2833	1.38524	1.49005	1.14095	1.41441	1.49318	1.14095
822	1.56884	1.35247	1.37463				1.76903	1.63991	1.29757	1.41215	1.47596	1.16931	1.44515	1.50943	1.16931
824	1.5547	1.33599	1.36442				1.7617	1.63013	1.27229	1.40114	1.45597	1.15085	1.44177	1.50064	1.15085
826	1.52614	1.35364	1.35112				1.72435	1.61436	1.23971	1.40609	1.47762	1.1772	1.39735	1.4788	1.1772
828	1.55823	1.35141	1.35469				1.75437	1.64428	1.27605	1.43733	1.48499	1.13192	1.43847	1.49368	1.13192
830	1.56095	1.37531	1.37142				1.74713	1.64692	1.28879	1.45836	1.48483	1.18273	1.45806	1.47347	1.18273
832	1.55775	1.35423	1.37675				1.76377	1.63499	1.27448	1.40275	1.49578	1.16417	1.4625	1.50358	1.16417
834	1.53552	1.35131	1.36637				1.72923	1.61002	1.26732	1.42202	1.47339	1.15853	1.45265	1.48793	1.15853
836	1.54169	1.37571	1.37607				1.73173	1.61492	1.27843	1.44768	1.49454	1.18492	1.45558	1.48772	1.18492
838	1.56105	1.37069	1.36494				1.76389	1.63009	1.28916	1.43055	1.49443	1.18709	1.43155	1.47619	1.18709
840	1.54484	1.35788	1.36302				1.68267	1.62807	1.32379	1.41976	1.47557	1.17831	1.42251	1.48823	1.17831
842	1.54928	1.3544	1.38109				1.74072	1.62351	1.28362	1.41772	1.47654	1.16893	1.5011	1.47325	1.16893
844	1.54409	1.36459	1.36856				1.71137	1.61075	1.31014	1.42783	1.49231	1.17362	1.44575	1.4863	1.17362
846	1.55837	1.36943	1.36033				1.75578	1.63868	1.28065	1.429	1.50515	1.17413	1.44444	1.46242	1.17413
848	1.55635	1.37165	1.35887				1.74331	1.63492	1.29083	1.42298	1.4852	1.20677	1.40244	1.46739	1.20677
850	1.58623	1.35929	1.38736				1.74738	1.65008	1.36123	1.42456	1.46191	1.19139	1.46776	1.50292	1.19139
852	1.5504	1.3574	1.35504				1.74258	1.62941	1.27921	1.43279	1.47238	1.16703	1.44374	1.45433	1.16703
854	1.54107	1.36499	1.36453				1.72048	1.63718	1.26556	1.43192	1.50058	1.16247	1.45921	1.47192	1.16247
856	1.56359	1.35142	1.35941				1.73779	1.64566	1.30731	1.41873	1.47543	1.1601	1.43342	1.48471	1.1601
858	1.52754	1.3722	1.37196				1.71095	1.62343	1.24823	1.44352	1.48995	1.18312	1.44817	1.48457	1.18312
860	1.56282	1.36321	1.3522				1.75277	1.63665	1.29902	1.45499	1.46845	1.16619	1.42861	1.46178	1.16619
862	1.53141	1.36121	1.35464				1.72765	1.59708	1.26949	1.45253	1.47169	1.1594	1.44792	1.45662	1.1594
864	1.54966	1.37111	1.3751				1.75223	1.61406	1.28269	1.45781	1.47696	1.17857	1.46401	1.48271	1.17857
866	1.53933	1.36183	1.37329				1.71159	1.61783	1.28858	1.43509	1.48745	1.16296	1.48375	1.47316	1.16296
868	1.56415	1.36931	1.3732				1.76526	1.63656	1.29064	1.44334	1.47897	1.18562	1.45211	1.48186	1.18562
870	1.5557	1.35553	1.35974				1.71743	1.62014	1.32952	1.40304	1.4978	1.16577	1.41906	1.4944	1.16577
872	1.54888	1.3859	1.36206				1.72858	1.62884	1.28921	1.47375	1.50621	1.17775	1.4281	1.48033	1.17775
874	1.53392	1.34131	1.35768				1.71593	1.58784	1.298	1.41624	1.47252	1.13518	1.44578	1.49209	1.13518
876	1.51389	1.36779	1.35144				1.69259	1.5938	1.25527	1.46185	1.47389	1.16762	1.43199	1.45471	1.16762
878	1.54697	1.36448	1.37442				1.7408	1.61485	1.28527	1.46636	1.45289	1.17419	1.46599	1.48307	1.17419
880	1.54452	1.36282	1.36815				1.71497	1.63556	1.28304	1.46558	1.45729	1.16559	1.45084	1.48803	1.16559
882	1.53982	1.36001	1.35741				1.73909	1.60587	1.27449	1.42634	1.47195	1.18174	1.44266	1.44783	1.18174
884	1.5393	1.34012	1.35515				1.71801	1.62692	1.27296	1.41684	1.47445	1.12907	1.46268	1.47369	1.12907
886	1.54525	1.3775	1.37076				1.71439	1.60264	1.31871	1.4415	1.50054	1.19045	1.45903	1.4628	1.19045
888	1.55567	1.35203	1.35044				1.77885	1.6088	1.27935	1.44899	1.46237	1.14472	1.45237	1.45424	1.14472
890	1.54359	1.37133	1.37942				1.7215	1.59503	1.31423	1.45607	1.47202	1.18591	1.47182	1.48055	1.18591
892	1.53199	1.35812	1.36281				1.71812	1.62264	1.25519	1.42293	1.49656	1.15487	1.44317	1.4904	1.15487
894	1.54197	1.34554	1.3689				1.72799	1.62136	1.27657	1.42544	1.46935	1.14184	1.46569	1.49916	1.14184
896	1.54156	1.35713	1.36184				1.74027	1.61533	1.26908	1.42194	1.48596	1.16349	1.46407	1.45795	1.16349
898	1.53868	1.37699	1.36881				1.70484	1.63763	1.27355	1.44277	1.49113	1.19706	1.43143	1.47795	1.19706
900	1.52171	1.35086	1.35267				1.69925	1.61978	1.24611	1.47569	1.45789	1.119	1.4582	1.48081	1.119
902	1.54403	1.35981	1.37221				1.71811	1.64705	1.26692	1.45005	1.46257	1.16681	1.46855	1.48127	1.16681
904	1.54984	1.357	1.36573				1.74033	1.64457	1.26463	1.41075	1.4969	1.16336	1.47434	1.45949	1.16336
906	1.54167	1.36524	1.36793				1.74147	1.62294	1.2606	1.44414	1.46704	1.18453	1.45002	1.46924	1.18453
908	1.56862	1.36545	1.37362				1.79798	1.62725	1.28063	1.44427	1.47544	1.17664	1.47723	1.46699	1.17664
910	1.56617	1.37188	1.37928				1.7494	1.64788	1.30121	1.43513	1.47799	1.20253	1.46842	1.46688	1.20253
912	1.54812	1.36608	1.36088				1.77358	1.63508	1.23571	1.45232	1.49088	1.15503	1.46117	1.46644	1.15503
914	1.54844	1.3556	1.36945				1.72027	1.63327	1.29178	1.43369	1.47932	1.15379	1.47739	1.47718	1.15379
916	1.54622	1.36848	1.36408				1.74544	1.60125	1.29197	1.43888	1.50068	1.16587	1.43752	1.48884	1.16587
918	1.57285	1.37525	1.37445				1.798	1.60051	1.32003	1.47436	1.47407	1.17732	1.45984	1.48619	1.17732
920	1.55365	1.34693	1.3512				1.74867	1.61489	1.2974	1.42289	1.46871	1.14919	1.44855	1.45585	1.14919
922	1.53458	1.37433	1.35728				1.73033	1.59486	1.27855	1.45299	1.48815	1.18185	1.43399	1.45601	1.18185
924	1.56811	1.37411	1.37352				1.75478	1.62424	1.3253	1.45274	1.47802	1.19159	1.45441	1.47456	1.19159
926	1.55126	1.34419	1.3588				1.74839	1.64634	1.25905	1.39705	1.46672	1.16879	1.46359	1.44403	1.16879
928	1.54038	1.37674	1.36251				1.73473	1.61686	1.26955	1.47388	1.48619	1.17016	1.44851	1.46886	1.17016
930	1.53612	1.36687	1.36527				1.72315	1.60951	1.27569	1.421	1.49556	1.18406	1.45029	1.46146	1.18406
932	1.5349	1.35808	1.36593				1.73652	1.60567	1.26251	1.4312	1.48721	1.15583	1.45749	1.48448	1.15583
934	1.56277	1.36334	1.36427				1.77814	1.61508	1.29508	1.43341	1.49394	1.16267	1.46429	1.46585	1.16267
936	1.5545	1.36243	1.35553				1.77323	1.61762	1.27265	1.44773	1.47143	1.16812	1.43646	1.46201	1.16812
938	1.53134	1.36478	1.36482				1.72626	1.606	1.26178	1.42034	1.49062	1.18338	1.44369	1.46739	1.18338
940	1.53352	1.37674	1.37624				1.70593	1.60137	1.29325	1.4608	1.47512	1.19431	1.47621	1.4582	1.19431
942	1.52496	1.37417	1.37532				1.72248	1.60121	1.25117	1.47846	1.47166	1.17241	1.48122	1.47234	1.17241
944	1.54747	1.37348	1.39774				1.74366	1.62424	1.27452	1.46307	1.48364	1.17372	1.52175	1.49774	1.17372
946	1.5442	1.37477	1.36397				1.73909	1.60197	1.29155	1.47453	1.46607	1.18372	1.43315	1.47503	1.18372
948	1.52745	1.38675	1.37845				1.70089	1.60091	1.28056	1.49101	1.47325	1.19598	1.46384	1.47551	1.19598
950	1.52393	1.34663	1.36177				1.70047	1.58475	1.28656	1.42727	1.49257	1.12006	1.48277	1.48247	1.12006
952	1.53445	1.35766	1.35476				1.70266	1.62216	1.27853	1.43387	1.48579	1.15332	1.45638	1.45459	1.15332
954	1.53148	1.34705	1.35508				1.70141	1.62807	1.26496	1.42652	1.46783	1.14682	1.46857	1.44986	1.14682
956	1.54464	1.36921	1.36034				1.72046	1.62298	1.29049	1.44457	1.49884	1.16422	1.44499	1.4718	1.16422
958	1.53798	1.35336	1.35448				1.73323	1.593	1.2877	1.42866	1.48738	1.14404	1.44972	1.46968	1.14404
960	1.54389	1.35135	1.35774				1.74366	1.6369	1.25112	1.43488	1.46947	1.14971	1.45396	1.46955	1.14971
962	1.55363	1.37275	1.37239				1.73439	1.61678	1.30972	1.46588	1.46462	1.18775	1.46242	1.467	1.18775
964	1.53957	1.35175	1.34922				1.74832	1.60001	1.27039	1.44483	1.47197	1.13846	1.46798	1.44122	1.13846
966	1.55516	1.36609	1.36194				1.73176	1.61646	1.31727	1.46751	1.47998	1.15077	1.46359	1.47145	1.15077
968	1.54151	1.3634	1.36227				1.74816	1.5971	1.27927	1.46079	1.44644	1.18296	1.42817	1.47568	1.18296
970	1.53117	1.36625	1.3594				1.74276	1.61156	1.2392	1.45076	1.47969	1.1683	1.45265	1.45724	1.1683
972	1.54877	1.35326	1.36867				1.74975	1.60697	1.28958	1.44257	1.45776	1.15946	1.45784	1.48872	1.15946
974	1.52662	1.37819	1.38285				1.6934	1.60509	1.28138	1.47549	1.49015	1.16893	1.51917	1.46045	1.16893
976	1.53426	1.35753	1.37148				1.74019	1.62353	1.23906	1.42525	1.49159	1.15577	1.48605	1.47262	1.15577
978	1.56151	1.35154	1.35658				1.7717	1.59807	1.31475	1.44657	1.45573	1.15233	1.46491	1.45249	1.15233
980	1.56088	1.34849	1.35196				1.71217	1.64619	1.32427	1.40656	1.46964	1.16926	1.43647	1.45014	1.16926
982	1.51974	1.37322	1.35968				1.72656	1.60107	1.23159	1.48369	1.48292	1.15305	1.46932	1.45667	1.15305
984	1.54907	1.35442	1.3554				1.73024	1.61704	1.29992	1.44504	1.4685	1.14973	1.45997	1.4565	1.14973
986	1.53967	1.35469	1.34147				1.72301	1.60592	1.29007	1.44062	1.47451	1.14893	1.42587	1.44962	1.14893
988	1.53369	1.36806	1.37121				1.70608	1.61579	1.27919	1.45121	1.48926	1.1637	1.49698	1.45295	1.1637
990	1.52307	1.36538	1.35848				1.69162	1.59991	1.2777	1.44799	1.46877	1.17938	1.46178	1.43429	1.17938
992	1.55948	1.36588	1.38962				1.75396	1.62454	1.29994	1.41528	1.48393	1.19843	1.51214	1.45829	1.19843
994	1.53252	1.36671	1.35564				1.72785	1.59075	1.27898	1.44672	1.48314	1.17027	1.43478	1.46188	1.17027
996	1.51275	1.37924	1.35801				1.70908	1.5811	1.24807	1.50571	1.48227	1.14974	1.48405	1.44025	1.14974
998	1.57254	1.36001	1.35795				1.75995	1.62149	1.33618	1.4362	1.47753	1.16629	1.46347	1.44408	1.16629
1000	1.53575	1.35434	1.35514				1.70889	1.6048	1.29355	1.48184	1.45468	1.1265	1.48582	1.45311	1.1265
1002	1.52149	1.3692	1.37407				1.69377	1.60679	1.26391	1.45401	1.46723	1.18635	1.47913	1.45672	1.18635
1004	1.53493	1.37533	1.36609				1.73946	1.59766	1.26768	1.46567	1.49371	1.16659	1.45473	1.47694	1.16659
1006	1.55008	1.34666	1.35709				1.72362	1.61552	1.31111	1.43009	1.46688	1.143	1.47102	1.45724	1.143
1008	1.53267	1.3731	1.35156				1.73634	1.59499	1.26669	1.45844	1.49768	1.16318	1.44415	1.44736	1.16318
1010	1.5261	1.36085	1.35127				1.71869	1.59035	1.26926	1.42196	1.48824	1.17234	1.45241	1.42907	1.17234
1012	1.52051	1.37755	1.37708				1.73926	1.58101	1.24127	1.46121	1.47457	1.19689	1.48206	1.45228	1.19689
1014	1.54937	1.35341	1.36844				1.76071	1.60102	1.28638	1.42461	1.47158	1.16404	1.45772	1.48354	1.16404
1016	1.53872	1.37628	1.37899				1.74077	1.60302	1.27237	1.46109	1.46649	1.20125	1.48035	1.45538	1.20125
1018	1.52477	1.38026	1.35861				1.69039	1.61108	1.27283	1.48	1.47944	1.18134	1.42856	1.46593	1.18134
1020	1.51923	1.38151	1.3651				1.72758	1.58026	1.24987	1.47447	1.4907	1.17935	1.47287	1.44307	1.17935
1022	1.529	1.3649	1.35885				1.72041	1.60546	1.26115	1.47121	1.4675	1.15601	1.48328	1.43726	1.15601
1024	1.53638	1.36972	1.38393				1.71854	1.60529	1.28531	1.44249	1.48223	1.18444	1.49199	1.47535	1.18444
1026	1.52476	1.34663	1.34908				1.7064	1.58378	1.2841	1.40542	1.47056	1.1639	1.44148	1.44184	1.1639
1028	1.53318	1.37389	1.36369				1.70084	1.58352	1.3152	1.44697	1.49448	1.18021	1.4723	1.43857	1.18021
1030	1.55088	1.35729	1.35506				1.751	1.61876	1.28289	1.45103	1.46637	1.15447	1.44302	1.46768	1.15447
1032	1.51353	1.37147	1.36797				1.69898	1.58798	1.25363	1.47319	1.4644	1.17682	1.46683	1.46027	1.17682
1034	1.52227	1.35629	1.36105				1.69357	1.59578	1.27747	1.4359	1.46858	1.16439	1.48429	1.43448	1.16439
1036	1.5262	1.35608	1.37725				1.70466	1.59539	1.27856	1.43886	1.46379	1.16559	1.51375	1.4524	1.16559
1038	1.51181	1.36801	1.33234				1.69082	1.57789	1.26673	1.46347	1.49157	1.149	1.42629	1.42175	1.149
1040	1.53307	1.35266	1.34411				1.74566	1.5998	1.25374	1.48937	1.438	1.13062	1.46185	1.43986	1.13062
1042	1.51978	1.37479	1.37602				1.6985	1.57499	1.28585	1.46993	1.47236	1.18209	1.50641	1.43955	1.18209
1044	1.53403	1.35738	1.35288				1.7173	1.6199	1.2649	1.43542	1.45358	1.18313	1.44032	1.43518	1.18313
1046	1.52419	1.36427	1.35469				1.75224	1.59625	1.22409	1.47259	1.45844	1.16178	1.44441	1.45789	1.16178
1048	1.52823	1.36885	1.3775				1.73018	1.59845	1.25606	1.46549	1.45145	1.18963	1.47904	1.46384	1.18963
1050	1.54026	1.37515	1.35374				1.74047	1.59284	1.28748	1.45441	1.47357	1.19747	1.45102	1.41273	1.19747
1052	1.5088	1.36346	1.36123				1.68717	1.57574	1.26351	1.47268	1.45813	1.15957	1.47444	1.44968	1.15957
1054	1.52034	1.37541	1.36128				1.73698	1.60057	1.22348	1.45888	1.4947	1.17265	1.4633	1.44789	1.17265
1056	1.51292	1.36615	1.3568				1.70756	1.60061	1.23059	1.44268	1.47951	1.17624	1.44979	1.44436	1.17624
1058	1.52597	1.3661	1.34409				1.73043	1.57338	1.2741	1.47691	1.45121	1.17018	1.41917	1.44292	1.17018
1060	1.53408	1.36762	1.35804				1.71311	1.61011	1.27903	1.45101	1.47037	1.18146	1.44813	1.44451	1.18146
1062	1.53194	1.37315	1.36979				1.7379	1.57481	1.2831	1.45605	1.48428	1.17912	1.47047	1.45978	1.17912
1064	1.54846	1.35227	1.35485				1.75168	1.58055	1.31315	1.44115	1.47903	1.13663	1.46642	1.46151	1.13663
1066	1.54656	1.37242	1.36084				1.74922	1.589	1.30147	1.45171	1.47621	1.18934	1.46337	1.42981	1.18934
1068	1.52664	1.35838	1.36996				1.6959	1.59571	1.2883	1.4204	1.46156	1.19319	1.47248	1.44422	1.19319
1070	1.5123	1.37674	1.36631				1.70696	1.57333	1.25663	1.47061	1.4787	1.18091	1.47171	1.4463	1.18091
1072	1.55	1.37722	1.35397				1.76957	1.59176	1.28867	1.47495	1.48226	1.17445	1.4689	1.41857	1.17445
1074	1.51291	1.37289	1.3601				1.73156	1.57263	1.23455	1.45678	1.47609	1.18581	1.47428	1.42022	1.18581
1076	1.52802	1.36435	1.36483				1.67934	1.61616	1.28856	1.45086	1.48357	1.15864	1.47908	1.45678	1.15864
1078	1.50945	1.36755	1.35639				1.68666	1.58136	1.26034	1.4496	1.47596	1.1771	1.4584	1.43365	1.1771
1080	1.52679	1.37694	1.37805				1.70177	1.59015	1.28844	1.46146	1.48388	1.18548	1.48626	1.46241	1.18548
1082	1.52401	1.36695	1.35509				1.71744	1.57052	1.28406	1.4743	1.46255	1.16399	1.44843	1.45284	1.16399
1084	1.52453	1.38702	1.35261				1.74128	1.58417	1.24815	1.48557	1.48869	1.18681	1.44142	1.42961	1.18681
1086	1.55568	1.3636	1.34456				1.72935	1.60906	1.32864	1.46675	1.46251	1.16154	1.46258	1.40956	1.16154
1088	1.52561	1.37374	1.3574				1.7267	1.58875	1.26138	1.48543	1.46013	1.17567	1.46199	1.43455	1.17567
1090	1.5343	1.36742	1.34778				1.75428	1.59765	1.25097	1.44613	1.46775	1.18836	1.42463	1.43036	1.18836
1092	1.53553	1.38151	1.37216				1.74391	1.60205	1.26064	1.47469	1.47437	1.19547	1.4735	1.44752	1.19547
1094	1.51397	1.35147	1.35936				1.69573	1.60096	1.24523	1.42928	1.45857	1.16654	1.49011	1.42143	1.16654
1096	1.50962	1.34858	1.34521				1.67169	1.60151	1.25567	1.46003	1.43799	1.14771	1.45835	1.42956	1.14771
1098	1.52542	1.38188	1.36519				1.72413	1.59169	1.26043	1.48633	1.45614	1.20317	1.46206	1.43034	1.20317
1100	1.52184	1.34607	1.34447				1.68631	1.59554	1.28367	1.46063	1.45673	1.12084	1.45755	1.45501	1.12084
1102	1.51426	1.37207	1.36474				1.68467	1.5754	1.28271	1.4632	1.47216	1.18085	1.47808	1.43529	1.18085
1104	1.52498	1.36186	1.3585				1.74634	1.56128	1.26732	1.47192	1.45828	1.1554	1.46836	1.45175	1.1554
1106	1.53859	1.37401	1.34785				1.74738	1.56256	1.30582	1.48029	1.48434	1.15739	1.44548	1.44067	1.15739
1108	1.52568	1.34153	1.34541				1.7267	1.59868	1.25165	1.42223	1.4547	1.14767	1.4552	1.43335	1.14767
1110	1.52789	1.35593	1.34494				1.71895	1.57766	1.28706	1.43463	1.47708	1.15607	1.43886	1.4399	1.15607
1112	1.52675	1.35011	1.33725				1.69581	1.59752	1.28692	1.4354	1.4506	1.16434	1.43689	1.41052	1.16434
1114	1.51527	1.35953	1.35893				1.68086	1.5943	1.27066	1.45864	1.4515	1.16846	1.48938	1.41894	1.16846
1116	1.55539	1.35024	1.34171				1.79769	1.59128	1.27721	1.46647	1.45701	1.12724	1.44083	1.45707	1.12724
1118	1.54294	1.37321	1.35338				1.74628	1.58486	1.29768	1.48235	1.44689	1.19039	1.44538	1.42436	1.19039
1120	1.50597	1.37517	1.3475				1.69632	1.57013	1.25146	1.48052	1.47006	1.17494	1.44916	1.4184	1.17494
1122	1.52248	1.34689	1.33678				1.72783	1.56218	1.27743	1.43926	1.45501	1.1464	1.44901	1.41494	1.1464
1124	1.51682	1.35929	1.35676				1.67557	1.58811	1.28677	1.43165	1.45016	1.19606	1.45476	1.41945	1.19606
1126	1.53185	1.36538	1.35039				1.71467	1.58891	1.29196	1.4635	1.45858	1.17406	1.45544	1.42166	1.17406
1128	1.52821	1.35064	1.3386				1.73042	1.5932	1.26102	1.43332	1.44883	1.16978	1.42566	1.42036	1.16978
1130	1.52639	1.36314	1.34221				1.73618	1.58754	1.25544	1.45377	1.4666	1.16904	1.4296	1.42798	1.16904
1132	1.50753	1.36758	1.33956				1.71898	1.55647	1.24715	1.48544	1.47227	1.14505	1.445	1.42864	1.14505
1134	1.5157	1.35354	1.36037				1.68596	1.57343	1.28773	1.44676	1.45075	1.16312	1.48854	1.42946	1.16312
1136	1.53617	1.33537	1.34388				1.7471	1.589	1.2724	1.41311	1.4521	1.14091	1.44442	1.44633	1.14091
1138	1.52939	1.35805	1.33516				1.72436	1.57604	1.28778	1.42529	1.48353	1.16532	1.42377	1.4164	1.16532
1140	1.52826	1.35787	1.33598				1.7177	1.57971	1.28737	1.44794	1.4704	1.15528	1.4408	1.41186	1.15528
1142	1.53664	1.36783	1.3548				1.75536	1.56516	1.28941	1.46878	1.47615	1.15857	1.48682	1.41899	1.15857
1144	1.52934	1.36084	1.35172				1.73813	1.57858	1.27131	1.43544	1.4786	1.16849	1.48097	1.4057	1.16849
1146	1.5126	1.35829	1.35069				1.71749	1.57102	1.24929	1.44664	1.4696	1.15864	1.45755	1.43588	1.15864
1148	1.51809	1.36022	1.35509				1.69494	1.57166	1.28768	1.42771	1.46307	1.18987	1.46487	1.41053	1.18987
1150	1.52345	1.35634	1.34455				1.71915	1.58554	1.26565	1.43706	1.44001	1.19196	1.44086	1.40085	1.19196
1152	1.52727	1.36375	1.33064				1.72886	1.56096	1.29199	1.46133	1.47033	1.15959	1.445	1.38732	1.15959
1154	1.51846	1.37871	1.34764				1.73346	1.5977	1.22422	1.49517	1.45988	1.18108	1.43919	1.42265	1.18108
1156	1.53117	1.36841	1.34739				1.75585	1.56193	1.27572	1.47554	1.46773	1.16197	1.43833	1.44187	1.16197
1158	1.5193	1.35741	1.35076				1.7189	1.5853	1.25371	1.42465	1.45703	1.19055	1.44925	1.41249	1.19055
1160	1.54211	1.35915	1.34963				1.75275	1.57519	1.29839	1.45995	1.44148	1.17602	1.46407	1.40882	1.17602
1162	1.514	1.36621	1.35932				1.71903	1.59198	1.23097	1.46539	1.45122	1.18201	1.47346	1.4225	1.18201
1164	1.53415	1.36528	1.34832				1.71987	1.58146	1.30112	1.44717	1.46129	1.18737	1.43511	1.42248	1.18737
1166	1.52221	1.3762	1.35243				1.73471	1.56882	1.26311	1.49729	1.46136	1.16996	1.46543	1.42189	1.16996
1168	1.52227	1.36544	1.35231				1.7335	1.59107	1.24224	1.46068	1.45596	1.17967	1.46284	1.41442	1.17967
1170	1.51792	1.35713	1.35775				1.695	1.57916	1.2796	1.45861	1.4452	1.16758	1.47894	1.42672	1.16758
1172	1.52182	1.35587	1.33233				1.70623	1.58476	1.27448	1.45512	1.45278	1.15971	1.43155	1.40572	1.15971
1174	1.52865	1.35424	1.33804				1.73131	1.57576	1.27887	1.46077	1.42759	1.17436	1.43181	1.40795	1.17436
1176	1.53138	1.36989	1.35307				1.73894	1.58154	1.27365	1.48627	1.44431	1.17909	1.44441	1.4357	1.17909
1178	1.50441	1.35643	1.35625				1.708	1.56709	1.23815	1.43018	1.43959	1.1995	1.46008	1.40915	1.1995
1180	1.52791	1.35073	1.34541				1.7514	1.5719	1.26042	1.42066	1.4512	1.18034	1.43738	1.41851	1.18034
1182	1.51826	1.35051	1.33671				1.7054	1.57756	1.27182	1.45549	1.44222	1.1538	1.44982	1.4065	1.1538
1184	1.52947	1.37302	1.34372				1.72544	1.5961	1.26686	1.48236	1.44925	1.18745	1.43877	1.40495	1.18745
1186	1.51898	1.37186	1.35842				1.72368	1.57073	1.26255	1.46346	1.45238	1.19973	1.44859	1.42695	1.19973
1188	1.52631	1.36041	1.3528				1.72038	1.57607	1.28249	1.42587	1.45496	1.20041	1.43845	1.41954	1.20041
1190	1.53054	1.34418	1.35543				1.72839	1.58029	1.28294	1.42603	1.43746	1.16906	1.47744	1.41979	1.16906
1192	1.50439	1.36518	1.34878				1.6801	1.60076	1.2323	1.46353	1.4555	1.17652	1.44986	1.41997	1.17652
1194	1.52495	1.38131	1.3283				1.75319	1.55418	1.26747	1.49818	1.45987	1.18588	1.40634	1.39269	1.18588
1196	1.51546	1.36442	1.34989				1.72436	1.53852	1.28349	1.4795	1.43975	1.17401	1.45753	1.41814	1.17401
1198	1.51237	1.36365	1.34102				1.70767	1.57704	1.25238	1.48426	1.45655	1.15014	1.47009	1.40282	1.15014
1200	1.52017	1.36563	1.3485				1.74764	1.57822	1.23464	1.46285	1.44047	1.19358	1.45643	1.39549	1.19358
1202	1.52933	1.35851	1.35173				1.7526	1.57433	1.26107	1.45112	1.45684	1.16757	1.47218	1.41546	1.16757
1204	1.51722	1.34318	1.32099				1.70335	1.59195	1.25636	1.41978	1.44733	1.16244	1.4043	1.39621	1.16244
1206	1.51156	1.34436	1.31751				1.69501	1.55015	1.28953	1.44656	1.43993	1.14661	1.42643	1.37949	1.14661
1208	1.5205	1.37513	1.35548				1.714	1.56731	1.2802	1.44117	1.47448	1.20973	1.44759	1.40913	1.20973
1210	1.51908	1.35771	1.35293				1.72767	1.5691	1.26048	1.42422	1.45922	1.18969	1.46365	1.40546	1.18969
1212	1.52479	1.32897	1.32786				1.71	1.57715	1.28721	1.43415	1.43098	1.12179	1.44891	1.41287	1.12179
1214	1.51311	1.3584	1.33305				1.70948	1.56722	1.26263	1.46293	1.4501	1.16217	1.43304	1.40393	1.16217
1216	1.52354	1.36001	1.34673				1.73278	1.56591	1.27191	1.47598	1.44387	1.16017	1.45356	1.42647	1.16017
1218	1.51686	1.35875	1.34733				1.71464	1.5651	1.27085	1.466	1.44416	1.1661	1.46956	1.40634	1.1661
1220	1.51849	1.36083	1.34831				1.70913	1.57643	1.26992	1.45579	1.45572	1.17098	1.47018	1.40376	1.17098
1222	1.51328	1.34824	1.3368				1.6935	1.5747	1.27165	1.45344	1.45819	1.1331	1.44998	1.42732	1.1331
1224	1.50514	1.36355	1.34975				1.68371	1.57468	1.25704	1.46294	1.44246	1.18524	1.46127	1.40274	1.18524
1226	1.5106	1.34041	1.35422				1.71423	1.58106	1.23651	1.4084	1.45913	1.15372	1.48453	1.42442	1.15372
1228	1.51504	1.35279	1.34798				1.70385	1.57295	1.26832	1.42807	1.44619	1.1841	1.44925	1.41059	1.1841
1230	1.50844	1.36499	1.33876				1.69167	1.55288	1.28077	1.4958	1.43067	1.1685	1.46669	1.38108	1.1685
1232	1.50879	1.36164	1.35879				1.69861	1.56082	1.26694	1.45431	1.45225	1.17835	1.47009	1.42792	1.17835
1234	1.54449	1.36301	1.33654				1.77334	1.58565	1.27447	1.46287	1.45997	1.1662	1.43197	1.41145	1.1662
1236	1.51652	1.36285	1.33715				1.73671	1.54644	1.26641	1.45839	1.44881	1.18136	1.42695	1.40315	1.18136
1238	1.52046	1.35505	1.33916				1.71322	1.55885	1.28933	1.44733	1.46817	1.14965	1.47596	1.39189	1.14965
1240	1.53705	1.34514	1.32386				1.75085	1.56787	1.29242	1.44783	1.43247	1.15511	1.43005	1.38643	1.15511
1242	1.52111	1.35448	1.32946				1.71493	1.56429	1.28411	1.4729	1.44443	1.1461	1.42701	1.41526	1.1461
1244	1.52467	1.33196	1.34419				1.75353	1.56393	1.25655	1.42414	1.41103	1.1607	1.46396	1.4079	1.1607
1246	1.4909	1.34668	1.33027				1.67409	1.55112	1.24749	1.43822	1.44993	1.1519	1.4546	1.38431	1.1519
1248	1.51916	1.34239	1.34059				1.72494	1.57812	1.25442	1.42304	1.45051	1.15364	1.4462	1.42194	1.15364
1250	1.50647	1.35569	1.34022				1.69955	1.57871	1.24117	1.43329	1.44891	1.18486	1.44495	1.39085	1.18486
1252	1.52199	1.36318	1.32672				1.72005	1.57145	1.27446	1.49131	1.44227	1.15596	1.42645	1.39775	1.15596
1254	1.50893	1.35447	1.3358				1.71294	1.55621	1.25763	1.47639	1.42611	1.16091	1.44547	1.40103	1.16091
1256	1.52361	1.3547	1.33812				1.711	1.5581	1.30173	1.41973	1.45607	1.18829	1.42152	1.40456	1.18829
1258	1.51339	1.36123	1.3484				1.74601	1.54274	1.25141	1.46479	1.43711	1.18178	1.45576	1.40766	1.18178
1260	1.52674	1.36661	1.33797				1.72104	1.57455	1.28462	1.44923	1.45093	1.19968	1.43124	1.38299	1.19968
1262	1.51548	1.3363	1.34225				1.70096	1.53843	1.30704	1.42701	1.42388	1.158	1.4558	1.41294	1.158
1264	1.49294	1.3597	1.36124				1.69623	1.53369	1.24892	1.43874	1.44547	1.19489	1.48229	1.40653	1.19489
1266	1.53755	1.3407	1.35472				1.74257	1.56155	1.30854	1.42785	1.4238	1.17045	1.47841	1.41531	1.17045
1268	1.50643	1.34414	1.32122				1.70796	1.54854	1.26279	1.46378	1.45581	1.11284	1.44586	1.40495	1.11284
1270	1.52725	1.37303	1.33977				1.75742	1.56156	1.26278	1.48715	1.46048	1.17147	1.44436	1.40348	1.17147
1272	1.51605	1.34193	1.33005				1.71114	1.55463	1.28238	1.4285	1.43969	1.15758	1.42548	1.40709	1.15758
1274	1.52893	1.36805	1.33678				1.73242	1.56259	1.29178	1.4691	1.45218	1.18287	1.46259	1.36488	1.18287
1276	1.51623	1.35997	1.34524				1.69386	1.58664	1.26818	1.44491	1.4604	1.1746	1.46501	1.39612	1.1746
1278	1.51138	1.34948	1.32274				1.67166	1.5743	1.28818	1.44602	1.4538	1.14862	1.42551	1.3941	1.14862
1280	1.49651	1.36131	1.35698				1.67594	1.57339	1.24021	1.4513	1.45208	1.18056	1.48465	1.40573	1.18056
1282	1.51262	1.35306	1.31494				1.71636	1.55068	1.27083	1.46166	1.45406	1.14346	1.43091	1.37044	1.14346
1284	1.51137	1.34477	1.34821				1.7026	1.54205	1.28945	1.44568	1.41748	1.17116	1.46614	1.40734	1.17116
1286	1.52385	1.35758	1.32497				1.73562	1.58648	1.24945	1.46263	1.44661	1.1635	1.42487	1.38652	1.1635
1288	1.51695	1.34674	1.32951				1.7195	1.54481	1.28653	1.46869	1.41528	1.15625	1.43817	1.39411	1.15625
1290	1.49804	1.34512	1.33839				1.69545	1.52729	1.27137	1.42768	1.4327	1.175	1.45891	1.38125	1.175
1292	1.50176	1.3531	1.34737				1.67654	1.55476	1.27398	1.43186	1.43542	1.19202	1.4492	1.40091	1.19202
1294	1.50103	1.32314	1.33976				1.68446	1.55855	1.26008	1.3963	1.41221	1.16092	1.44788	1.41047	1.16092
1296	1.49734	1.32818	1.31185				1.68646	1.56478	1.24079	1.42941	1.43313	1.12198	1.42609	1.38747	1.12198
1298	1.5109	1.35439	1.32963				1.71544	1.54628	1.27097	1.47853	1.4462	1.13844	1.44206	1.40839	1.13844
1300	1.49666	1.34834	1.3268				1.68853	1.54583	1.25563	1.45871	1.42281	1.1635	1.43081	1.38608	1.1635
1302	1.5043	1.35091	1.32891				1.66855	1.56508	1.27927	1.4338	1.44266	1.17626	1.42769	1.38278	1.17626
1304	1.50777	1.34928	1.32009				1.72442	1.53859	1.26031	1.44531	1.44575	1.15679	1.44555	1.35794	1.15679
1306	1.49608	1.35644	1.35323				1.69968	1.54424	1.2443	1.43105	1.43154	1.20673	1.45734	1.39561	1.20673
1308	1.48636	1.3407	1.33389				1.70294	1.49512	1.26103	1.41924	1.44243	1.16043	1.45597	1.38526	1.16043
1310	1.51244	1.34794	1.33369				1.73292	1.5514	1.253	1.45566	1.44287	1.1453	1.46566	1.39012	1.1453
1312	1.49891	1.35935	1.33537				1.69746	1.54616	1.25312	1.45724	1.44024	1.18057	1.45382	1.37173	1.18057
1314	1.50345	1.34627	1.34312				1.70125	1.54581	1.26329	1.44778	1.42964	1.16138	1.47142	1.39657	1.16138
1316	1.482	1.34956	1.33618				1.68267	1.53094	1.23239	1.43403	1.44979	1.16484	1.45771	1.38599	1.16484
1318	1.50751	1.33754	1.33883				1.69382	1.54966	1.27906	1.43642	1.42877	1.14744	1.48567	1.38338	1.14744
1320	1.50601	1.36969	1.34768				1.71166	1.55708	1.2493	1.48198	1.4383	1.18879	1.45443	1.39983	1.18879
1322	1.52564	1.34948	1.33178				1.74475	1.5608	1.27136	1.45894	1.43163	1.15787	1.44404	1.39343	1.15787
1324	1.48612	1.34185	1.3378				1.65491	1.53944	1.26401	1.43184	1.43466	1.15905	1.44938	1.40497	1.15905
1326	1.50584	1.34827	1.34623				1.69469	1.55849	1.26434	1.43371	1.4309	1.1802	1.48556	1.37293	1.1802
1328	1.49858	1.3462	1.33154				1.64608	1.57324	1.27642	1.46015	1.41609	1.16235	1.45784	1.37444	1.16235
1330	1.5095	1.3462	1.35982				1.68669	1.56652	1.27527	1.44836	1.42647	1.16377	1.49259	1.42309	1.16377
1332	1.51463	1.37301	1.34827				1.73291	1.54579	1.26518	1.50184	1.44252	1.17466	1.45947	1.41068	1.17466
1334	1.50053	1.33668	1.32536				1.68372	1.5443	1.27359	1.44904	1.41247	1.14854	1.45034	1.37721	1.14854
1336	1.50906	1.33909	1.3259				1.71704	1.5296	1.28054	1.45446	1.41238	1.15043	1.44685	1.38043	1.15043
1338	1.49053	1.34875	1.30995				1.70701	1.55118	1.2134	1.44497	1.4486	1.15268	1.41202	1.36516	1.15268
1340	1.50622	1.35653	1.34217				1.73535	1.53541	1.24789	1.44585	1.44545	1.17829	1.4305	1.41771	1.17829
1342	1.51319	1.3398	1.32978				1.7168	1.54374	1.27904	1.44871	1.43321	1.1375	1.46427	1.38757	1.1375
1344	1.51126	1.34419	1.33251				1.75147	1.52674	1.25558	1.44617	1.42128	1.16513	1.44674	1.38568	1.16513
1346	1.51856	1.34753	1.33403				1.71637	1.55655	1.28276	1.45286	1.43895	1.15078	1.47368	1.37762	1.15078
1348	1.50723	1.3497	1.31767				1.69544	1.53634	1.28991	1.44831	1.43203	1.16877	1.3972	1.38704	1.16877
1350	1.50059	1.34351	1.31712				1.72265	1.5545	1.22462	1.44982	1.43368	1.14705	1.43254	1.37176	1.14705
1352	1.50166	1.35466	1.34298				1.68536	1.55865	1.26096	1.44614	1.42189	1.19593	1.4472	1.38582	1.19593
1354	1.4996	1.33948	1.32594				1.70593	1.55055	1.24233	1.44034	1.42845	1.14964	1.43111	1.39706	1.14964
1356	1.51631	1.34087	1.30416				1.70335	1.55216	1.29343	1.43903	1.43982	1.14377	1.4121	1.35662	1.14377
1358	1.49062	1.32911	1.32672				1.68626	1.54462	1.24097	1.40371	1.42995	1.15366	1.45662	1.36986	1.15366
1360	1.50098	1.37509	1.33657				1.6851	1.55294	1.26491	1.49364	1.45762	1.17401	1.44557	1.39013	1.17401
1362	1.48473	1.36024	1.32956				1.68704	1.52247	1.24468	1.46612	1.43698	1.17762	1.43892	1.37213	1.17762
1364	1.503	1.34844	1.33361				1.70414	1.5462	1.25867	1.4449	1.43932	1.16112	1.46185	1.37787	1.16112
1366	1.48962	1.34433	1.33131				1.72913	1.52041	1.21933	1.45885	1.40748	1.16667	1.42311	1.40416	1.16667
1368	1.50084	1.33633	1.31539				1.68799	1.57053	1.24399	1.44289	1.43477	1.13134	1.44411	1.37072	1.13134
1370	1.50498	1.35644	1.30995				1.7027	1.54004	1.27221	1.4644	1.43312	1.17179	1.40943	1.34863	1.17179
1372	1.4981	1.34108	1.32733				1.66633	1.56275	1.26522	1.45092	1.43142	1.1409	1.46778	1.3733	1.1409
1374	1.5109	1.34974	1.32144				1.71403	1.54331	1.27535	1.45946	1.45074	1.13901	1.43166	1.39365	1.13901
1376	1.515	1.33808	1.32579				1.71503	1.57671	1.25327	1.44353	1.41061	1.16012	1.43434	1.38293	1.16012
1378	1.50384	1.33599	1.33371				1.71684	1.54447	1.25022	1.44077	1.41242	1.15479	1.47193	1.3744	1.15479
1380	1.4947	1.34953	1.33715				1.69662	1.52536	1.26212	1.43338	1.44787	1.16734	1.45996	1.38414	1.16734
1382	1.48428	1.34795	1.32971				1.683	1.54056	1.22928	1.43844	1.42375	1.18166	1.44318	1.36428	1.18166
1384	1.5169	1.3379	1.32917				1.70004	1.56994	1.28071	1.45601	1.42088	1.1368	1.48591	1.36481	1.1368
1386	1.50897	1.34114	1.32725				1.70657	1.54588	1.27445	1.44672	1.42084	1.15587	1.45262	1.37326	1.15587
1388	1.4875	1.35092	1.33742				1.67402	1.56201	1.22647	1.4306	1.4205	1.20167	1.43771	1.37288	1.20167
1390	1.51187	1.32965	1.30436				1.73687	1.54057	1.25818	1.41138	1.41963	1.15795	1.39241	1.36273	1.15795
1392	1.49153	1.34904	1.32915				1.69473	1.51301	1.26684	1.45114	1.4195	1.17648	1.4434	1.36757	1.17648
1394	1.50542	1.34104	1.32469				1.7004	1.53876	1.27709	1.46303	1.42335	1.13675	1.45085	1.38648	1.13675
1396	1.50526	1.3268	1.33632				1.74565	1.54155	1.22859	1.41682	1.41358	1.15001	1.48508	1.37388	1.15001
1398	1.49597	1.34918	1.30162				1.65689	1.56119	1.26984	1.45419	1.43018	1.16316	1.37724	1.36448	1.16316
1400	1.49006	1.31078	1.30691				1.68156	1.5436	1.24501	1.39428	1.39758	1.14046	1.41138	1.36889	1.14046
1402	1.50733	1.34273	1.31657				1.70909	1.55308	1.25981	1.43083	1.44078	1.15657	1.43505	1.35811	1.15657
1404	1.4912	1.34155	1.29488				1.67744	1.54772	1.24845	1.46608	1.42051	1.13806	1.36701	1.37956	1.13806
1406	1.49627	1.32806	1.30076				1.71487	1.543	1.23094	1.42603	1.42001	1.13812	1.41061	1.35356	1.13812
1408	1.50187	1.32703	1.30952				1.71628	1.53954	1.24979	1.42387	1.41603	1.14119	1.38962	1.39774	1.14119
1410	1.51356	1.34923	1.34576				1.71586	1.54253	1.28228	1.4405	1.40794	1.19926	1.44655	1.39146	1.19926
1412	1.50359	1.34161	1.32154				1.70577	1.54956	1.25544	1.43947	1.41122	1.17412	1.42118	1.36931	1.17412
1414	1.49382	1.32808	1.34521				1.6914	1.54013	1.24993	1.38365	1.41408	1.18651	1.45375	1.39535	1.18651
1416	1.50657	1.34443	1.32329				1.70497	1.53731	1.27744	1.43757	1.4433	1.15243	1.42855	1.38888	1.15243
1418	1.49437	1.35104	1.32823				1.71555	1.53795	1.22959	1.41591	1.43357	1.20363	1.4189	1.36217	1.20363
1420	1.50845	1.33112	1.32442				1.69149	1.54349	1.29037	1.44922	1.40761	1.13652	1.46567	1.37108	1.13652
1422	1.52185	1.34878	1.32094				1.72032	1.55943	1.28579	1.44609	1.4449	1.15536	1.43626	1.37119	1.15536
1424	1.49218	1.34473	1.31808				1.68931	1.55578	1.23146	1.46302	1.41219	1.15896	1.45883	1.33644	1.15896
1426	1.5015	1.34489	1.32312				1.73866	1.52498	1.24086	1.47514	1.41631	1.14322	1.4717	1.35444	1.14322
1428	1.46745	1.32649	1.31695				1.65191	1.53209	1.21834	1.4289	1.40845	1.14213	1.45789	1.35083	1.14213
1430	1.48995	1.32551	1.3084				1.69503	1.54062	1.2342	1.39867	1.431	1.14685	1.40286	1.37548	1.14685
1432	1.52507	1.35799	1.34266				1.71553	1.54754	1.31215	1.44878	1.41818	1.207	1.44599	1.37498	1.207
1434	1.50006	1.33721	1.30934				1.72895	1.52615	1.24508	1.44791	1.4192	1.14453	1.42062	1.36286	1.14453
1436	1.502	1.33576	1.34092				1.72066	1.53124	1.25409	1.40441	1.41812	1.18474	1.43586	1.40215	1.18474
1438	1.48619	1.34109	1.30912				1.68254	1.52652	1.24951	1.44305	1.42952	1.1507	1.41609	1.36056	1.1507
[truncated: 781 more rows]

## Sheet: Fig_4C
	Average Relative Intensity
[truncated: 1,504 more rows]

## Sheet: Fig_5B
WT No IAA										WT +IAA										MglB∆Ct No IAA									MglB∆Ct + IAA									∆MglB No IAA									∆MglB + IAA
[truncated: 872 more rows]
[truncated: 5 more columns]

[truncated: 13 more sheets: Fig_5C-E, S1A_Fig, S2A_Fig, S2B_Fig, S2C_Fig, S2D_Fig, S2E_Fig, S2F_Fig, S2G_Fig, S4A_Fig, S4B_Fig, S4C_Fig, S7_Fig]
